# Supplementary material for: Global, regional and national burden of male infertility in 204 countries and territories between 1990 and 2019: an analysis of global burden of disease study
Source: BMC Public Health. 2023 Nov 8;23:2195. doi: 10.1186/s12889-023-16793-3 (PMC10631182; doi:10.1186/s12889-023-16793-3)
Supplement: Supplementary file 1 — Supplementary Material 1 [file 12889_2023_16793_MOESM1_ESM.csv]

Additional file 1: Prevalence number of male infertility in 204 countries and territories in 2019
measure	location	sex	age	cause	metric	year	val	upper	lower
Prevalence	China	Male	All ages	Male infertility	Number	2019	14577432.6	24752355.6	7416528.3
Prevalence	India	Male	All ages	Male infertility	Number	2019	11392467.2	18467222.0	6258342.0
Prevalence	Indonesia	Male	All ages	Male infertility	Number	2019	2873683.7	4590378.2	1563954.3
Prevalence	Nigeria	Male	All ages	Male infertility	Number	2019	2222568.0	3576007.0	1231512.8
Prevalence	United States of America	Male	All ages	Male infertility	Number	2019	1774420.5	2928286.4	1014971.8
Prevalence	Russian Federation	Male	All ages	Male infertility	Number	2019	1691441.2	2777983.8	902616.6
Prevalence	Brazil	Male	All ages	Male infertility	Number	2019	1318367.5	2169041.2	744653.0
Prevalence	Philippines	Male	All ages	Male infertility	Number	2019	1253338.9	2147588.0	535591.4
Prevalence	Mexico	Male	All ages	Male infertility	Number	2019	905715.1	1557531.6	497711.5
Prevalence	Bangladesh	Male	All ages	Male infertility	Number	2019	639178.0	1080970.7	350900.9
Prevalence	Japan	Male	All ages	Male infertility	Number	2019	631694.7	1099504.5	337195.1
Prevalence	Iran (Islamic Republic of)	Male	All ages	Male infertility	Number	2019	622264.3	967748.2	379610.9
Prevalence	Ethiopia	Male	All ages	Male infertility	Number	2019	611660.6	993028.1	348337.1
Prevalence	Turkey	Male	All ages	Male infertility	Number	2019	521328.4	855034.5	302844.5
Prevalence	Ukraine	Male	All ages	Male infertility	Number	2019	446867.3	718803.7	246751.9
Prevalence	Democratic Republic of the Congo	Male	All ages	Male infertility	Number	2019	446143.2	734735.4	247750.9
Prevalence	United Kingdom	Male	All ages	Male infertility	Number	2019	445048.3	730179.2	250594.4
Prevalence	South Africa	Male	All ages	Male infertility	Number	2019	434131.7	701126.8	237713.2
Prevalence	Poland	Male	All ages	Male infertility	Number	2019	432320.4	732337.5	229031.9
Prevalence	Cameroon	Male	All ages	Male infertility	Number	2019	418497.9	658291.3	243929.9
Prevalence	Sudan	Male	All ages	Male infertility	Number	2019	411301.5	665391.0	234635.9
Prevalence	Italy	Male	All ages	Male infertility	Number	2019	383325.9	636726.7	215937.6
Prevalence	Pakistan	Male	All ages	Male infertility	Number	2019	370133.1	667049.7	176031.1
Prevalence	Ghana	Male	All ages	Male infertility	Number	2019	360657.0	583486.3	202708.1
Prevalence	Saudi Arabia	Male	All ages	Male infertility	Number	2019	341222.5	549046.7	201437.2
Prevalence	Côte d'Ivoire	Male	All ages	Male infertility	Number	2019	339514.2	549343.7	189800.1
Prevalence	France	Male	All ages	Male infertility	Number	2019	336646.7	542027.5	199409.9
Prevalence	Thailand	Male	All ages	Male infertility	Number	2019	288443.7	476892.3	166793.8
Prevalence	Egypt	Male	All ages	Male infertility	Number	2019	281039.3	368077.3	207146.1
Prevalence	Kenya	Male	All ages	Male infertility	Number	2019	254153.0	421725.0	136988.4
Prevalence	Viet Nam	Male	All ages	Male infertility	Number	2019	253974.7	437142.9	139492.5
Prevalence	Iraq	Male	All ages	Male infertility	Number	2019	239572.3	372357.4	139906.1
Prevalence	Argentina	Male	All ages	Male infertility	Number	2019	234228.9	382020.0	129274.6
Prevalence	Morocco	Male	All ages	Male infertility	Number	2019	226773.6	352379.1	136259.3
Prevalence	Myanmar	Male	All ages	Male infertility	Number	2019	221688.3	361816.0	125374.3
Prevalence	Algeria	Male	All ages	Male infertility	Number	2019	218159.8	346108.1	130201.2
Prevalence	Germany	Male	All ages	Male infertility	Number	2019	212934.2	359139.3	119339.9
Prevalence	Republic of Korea	Male	All ages	Male infertility	Number	2019	205459.7	368165.8	106845.9
Prevalence	Yemen	Male	All ages	Male infertility	Number	2019	193734.5	303155.5	114904.8
Prevalence	Democratic People's Republic of Korea	Male	All ages	Male infertility	Number	2019	193136.5	337101.4	97766.6
Prevalence	Mali	Male	All ages	Male infertility	Number	2019	191748.3	302169.8	109949.1
Prevalence	Angola	Male	All ages	Male infertility	Number	2019	189385.9	309151.7	105543.2
Prevalence	Colombia	Male	All ages	Male infertility	Number	2019	185967.4	313721.5	103337.4
Prevalence	Senegal	Male	All ages	Male infertility	Number	2019	176367.3	281607.8	102581.0
Prevalence	Niger	Male	All ages	Male infertility	Number	2019	173930.8	275667.9	101245.8
Prevalence	Afghanistan	Male	All ages	Male infertility	Number	2019	171812.3	272148.9	100754.3
Prevalence	Taiwan (Province of China)	Male	All ages	Male infertility	Number	2019	166261.9	298410.6	83389.7
Prevalence	Malaysia	Male	All ages	Male infertility	Number	2019	164042.6	286659.8	87311.4
Prevalence	Uzbekistan	Male	All ages	Male infertility	Number	2019	158793.5	274181.4	86057.2
Prevalence	Mozambique	Male	All ages	Male infertility	Number	2019	155969.1	250024.0	89318.5
Prevalence	Burkina Faso	Male	All ages	Male infertility	Number	2019	144398.6	236198.9	80635.5
Prevalence	Chad	Male	All ages	Male infertility	Number	2019	139721.4	229376.0	77671.9
Prevalence	United Arab Emirates	Male	All ages	Male infertility	Number	2019	138507.8	235972.4	78293.1
Prevalence	United Republic of Tanzania	Male	All ages	Male infertility	Number	2019	137447.4	232071.5	75907.2
Prevalence	Spain	Male	All ages	Male infertility	Number	2019	135345.6	247040.3	74048.5
Prevalence	Venezuela (Bolivarian Republic of)	Male	All ages	Male infertility	Number	2019	130233.8	219632.2	71510.3
Prevalence	Guinea	Male	All ages	Male infertility	Number	2019	129326.0	214132.9	72323.0
Prevalence	Uganda	Male	All ages	Male infertility	Number	2019	124583.8	200261.0	70316.4
Prevalence	Madagascar	Male	All ages	Male infertility	Number	2019	119286.1	185578.6	69356.0
Prevalence	Canada	Male	All ages	Male infertility	Number	2019	109681.0	179069.7	62103.6
Prevalence	Nepal	Male	All ages	Male infertility	Number	2019	108551.7	177329.3	61361.0
Prevalence	Kazakhstan	Male	All ages	Male infertility	Number	2019	102536.3	176704.9	54378.4
Prevalence	Chile	Male	All ages	Male infertility	Number	2019	96186.5	157020.6	53892.5
Prevalence	Haiti	Male	All ages	Male infertility	Number	2019	93800.1	153505.8	53638.9
Prevalence	Benin	Male	All ages	Male infertility	Number	2019	91680.2	151251.9	51514.9
Prevalence	Romania	Male	All ages	Male infertility	Number	2019	90964.6	158584.7	46522.2
Prevalence	Sierra Leone	Male	All ages	Male infertility	Number	2019	90835.2	152156.2	50323.1
Prevalence	Somalia	Male	All ages	Male infertility	Number	2019	83959.3	135986.2	47980.2
Prevalence	Cambodia	Male	All ages	Male infertility	Number	2019	82478.7	142509.8	43211.0
Prevalence	Belgium	Male	All ages	Male infertility	Number	2019	80088.1	132527.7	45799.1
Prevalence	Cuba	Male	All ages	Male infertility	Number	2019	79096.4	127788.5	46320.3
Prevalence	Azerbaijan	Male	All ages	Male infertility	Number	2019	78402.7	131698.7	41941.9
Prevalence	Guatemala	Male	All ages	Male infertility	Number	2019	77605.8	130566.7	41933.0
Prevalence	Peru	Male	All ages	Male infertility	Number	2019	76101.5	99968.8	56258.0
Prevalence	Sri Lanka	Male	All ages	Male infertility	Number	2019	75423.9	125486.5	43615.8
Prevalence	Austria	Male	All ages	Male infertility	Number	2019	73883.4	119359.3	40630.0
Prevalence	Dominican Republic	Male	All ages	Male infertility	Number	2019	72499.8	121332.6	40055.1
Prevalence	Papua New Guinea	Male	All ages	Male infertility	Number	2019	72330.2	113281.8	41886.4
Prevalence	Czechia	Male	All ages	Male infertility	Number	2019	71366.8	124416.9	36852.6
Prevalence	Sweden	Male	All ages	Male infertility	Number	2019	71032.3	118096.5	40374.7
Prevalence	Belarus	Male	All ages	Male infertility	Number	2019	68668.5	113361.9	36697.7
Prevalence	Netherlands	Male	All ages	Male infertility	Number	2019	65608.5	108844.4	37109.9
Prevalence	Australia	Male	All ages	Male infertility	Number	2019	62606.3	102099.5	35353.0
Prevalence	Malawi	Male	All ages	Male infertility	Number	2019	62356.4	104347.5	34387.3
Prevalence	Togo	Male	All ages	Male infertility	Number	2019	62199.4	100098.9	36518.2
Prevalence	Liberia	Male	All ages	Male infertility	Number	2019	61995.7	103480.1	34136.0
Prevalence	Jordan	Male	All ages	Male infertility	Number	2019	60642.3	93951.2	36364.6
Prevalence	Tunisia	Male	All ages	Male infertility	Number	2019	60505.3	93529.4	36885.3
Prevalence	Ecuador	Male	All ages	Male infertility	Number	2019	57716.2	98288.5	32002.2
Prevalence	Zambia	Male	All ages	Male infertility	Number	2019	57156.8	102286.6	28630.0
Prevalence	Israel	Male	All ages	Male infertility	Number	2019	55044.0	91562.4	31530.6
Prevalence	Syrian Arab Republic	Male	All ages	Male infertility	Number	2019	54406.3	89399.9	31733.8
Prevalence	Oman	Male	All ages	Male infertility	Number	2019	53559.7	84905.6	32031.6
Prevalence	Central African Republic	Male	All ages	Male infertility	Number	2019	52773.4	82475.3	30998.5
Prevalence	Tajikistan	Male	All ages	Male infertility	Number	2019	52022.7	87479.2	28494.1
Prevalence	Eritrea	Male	All ages	Male infertility	Number	2019	49072.1	79095.3	28303.3
Prevalence	Hungary	Male	All ages	Male infertility	Number	2019	47556.2	83199.4	24471.7
Prevalence	Kyrgyzstan	Male	All ages	Male infertility	Number	2019	45089.8	78714.0	23971.3
Prevalence	Mauritania	Male	All ages	Male infertility	Number	2019	45088.4	72847.2	25952.4
Prevalence	Honduras	Male	All ages	Male infertility	Number	2019	44852.8	76927.2	24024.9
Prevalence	Rwanda	Male	All ages	Male infertility	Number	2019	44847.5	70290.0	27400.2
Prevalence	Paraguay	Male	All ages	Male infertility	Number	2019	44052.6	72431.9	24826.0
Prevalence	Zimbabwe	Male	All ages	Male infertility	Number	2019	43371.4	75488.7	23387.1
Prevalence	Serbia	Male	All ages	Male infertility	Number	2019	42879.0	74363.5	22417.5
Prevalence	Qatar	Male	All ages	Male infertility	Number	2019	42455.6	67176.6	25405.6
Prevalence	Greece	Male	All ages	Male infertility	Number	2019	41916.5	70737.5	23271.9
Prevalence	Libya	Male	All ages	Male infertility	Number	2019	41032.1	64899.6	24609.3
Prevalence	Portugal	Male	All ages	Male infertility	Number	2019	39202.1	66462.5	22184.5
Prevalence	Norway	Male	All ages	Male infertility	Number	2019	38580.4	63157.8	22262.6
Prevalence	Switzerland	Male	All ages	Male infertility	Number	2019	37930.9	64117.8	21286.2
Prevalence	Bolivia (Plurinational State of)	Male	All ages	Male infertility	Number	2019	37076.7	62812.6	20289.4
Prevalence	Kuwait	Male	All ages	Male infertility	Number	2019	36847.5	59151.4	21745.9
Prevalence	Lebanon	Male	All ages	Male infertility	Number	2019	34272.2	55109.1	20226.4
Prevalence	Bulgaria	Male	All ages	Male infertility	Number	2019	33133.1	57756.5	17271.0
Prevalence	Congo	Male	All ages	Male infertility	Number	2019	32230.8	54428.5	17339.0
Prevalence	Turkmenistan	Male	All ages	Male infertility	Number	2019	32201.3	55744.6	17137.8
Prevalence	South Sudan	Male	All ages	Male infertility	Number	2019	31554.6	50822.5	17994.2
Prevalence	Lao People's Democratic Republic	Male	All ages	Male infertility	Number	2019	31434.5	51927.4	17366.4
Prevalence	Republic of Moldova	Male	All ages	Male infertility	Number	2019	31215.6	50890.5	17310.7
Prevalence	Slovakia	Male	All ages	Male infertility	Number	2019	29841.4	53076.2	15393.6
Prevalence	Costa Rica	Male	All ages	Male infertility	Number	2019	26342.9	43836.5	14576.4
Prevalence	Palestine	Male	All ages	Male infertility	Number	2019	25743.2	40282.7	15290.3
Prevalence	Singapore	Male	All ages	Male infertility	Number	2019	25520.5	46690.0	13100.0
Prevalence	Jamaica	Male	All ages	Male infertility	Number	2019	25395.3	41605.1	14638.4
Prevalence	Burundi	Male	All ages	Male infertility	Number	2019	24101.2	38956.0	14062.7
Prevalence	Panama	Male	All ages	Male infertility	Number	2019	23810.3	41640.0	13019.0
Prevalence	Puerto Rico	Male	All ages	Male infertility	Number	2019	22487.8	36596.3	13077.6
Prevalence	Nicaragua	Male	All ages	Male infertility	Number	2019	22447.2	37778.6	12182.6
Prevalence	Gambia	Male	All ages	Male infertility	Number	2019	21643.4	34766.8	12349.8
Prevalence	Ireland	Male	All ages	Male infertility	Number	2019	21172.5	35692.0	11790.3
Prevalence	Mongolia	Male	All ages	Male infertility	Number	2019	21021.1	37076.3	11215.3
Prevalence	Croatia	Male	All ages	Male infertility	Number	2019	20748.3	36663.1	10691.0
Prevalence	Georgia	Male	All ages	Male infertility	Number	2019	19196.6	33294.6	10339.8
Prevalence	Lithuania	Male	All ages	Male infertility	Number	2019	18818.5	31116.3	9856.7
Prevalence	Guinea-Bissau	Male	All ages	Male infertility	Number	2019	18518.9	29843.6	10282.2
Prevalence	El Salvador	Male	All ages	Male infertility	Number	2019	17615.0	30063.2	9600.3
Prevalence	Armenia	Male	All ages	Male infertility	Number	2019	17136.6	30211.1	8774.3
Prevalence	Gabon	Male	All ages	Male infertility	Number	2019	16746.8	26975.1	9071.2
Prevalence	Uruguay	Male	All ages	Male infertility	Number	2019	16475.4	27233.2	9098.2
Prevalence	New Zealand	Male	All ages	Male infertility	Number	2019	16123.1	26130.9	9003.7
Prevalence	Bosnia and Herzegovina	Male	All ages	Male infertility	Number	2019	15996.5	27381.9	8285.8
Prevalence	Finland	Male	All ages	Male infertility	Number	2019	14711.8	24586.4	8368.6
Prevalence	Bahrain	Male	All ages	Male infertility	Number	2019	14619.4	24684.2	8367.9
Prevalence	Latvia	Male	All ages	Male infertility	Number	2019	13018.9	21760.9	7008.6
Prevalence	Trinidad and Tobago	Male	All ages	Male infertility	Number	2019	12717.0	21080.4	7236.8
Prevalence	North Macedonia	Male	All ages	Male infertility	Number	2019	12383.2	21941.7	6348.6
Prevalence	Denmark	Male	All ages	Male infertility	Number	2019	12002.2	19471.8	6715.7
Prevalence	Lesotho	Male	All ages	Male infertility	Number	2019	11934.7	19658.2	6530.6
Prevalence	Albania	Male	All ages	Male infertility	Number	2019	11655.1	19487.5	6368.9
Prevalence	Equatorial Guinea	Male	All ages	Male infertility	Number	2019	11589.6	18960.7	6369.8
Prevalence	Djibouti	Male	All ages	Male infertility	Number	2019	11329.5	18369.9	6370.0
Prevalence	Botswana	Male	All ages	Male infertility	Number	2019	10649.6	19065.2	5518.7
Prevalence	Estonia	Male	All ages	Male infertility	Number	2019	9262.7	15441.0	5097.3
Prevalence	Guyana	Male	All ages	Male infertility	Number	2019	7546.1	12079.8	4358.7
Prevalence	Cabo Verde	Male	All ages	Male infertility	Number	2019	7544.3	12436.0	4223.9
Prevalence	Maldives	Male	All ages	Male infertility	Number	2019	7489.4	12719.2	3982.4
Prevalence	Fiji	Male	All ages	Male infertility	Number	2019	7167.5	11336.8	4225.8
Prevalence	Namibia	Male	All ages	Male infertility	Number	2019	7152.4	11774.1	3858.1
Prevalence	Slovenia	Male	All ages	Male infertility	Number	2019	7139.9	13233.8	3356.8
Prevalence	Cyprus	Male	All ages	Male infertility	Number	2019	6567.6	10962.5	3738.7
Prevalence	Comoros	Male	All ages	Male infertility	Number	2019	6139.5	9522.8	3721.7
Prevalence	Mauritius	Male	All ages	Male infertility	Number	2019	5552.0	9412.8	3081.4
Prevalence	Solomon Islands	Male	All ages	Male infertility	Number	2019	4514.1	7082.4	2609.1
Prevalence	Suriname	Male	All ages	Male infertility	Number	2019	4108.1	6700.3	2380.4
Prevalence	Timor-Leste	Male	All ages	Male infertility	Number	2019	3801.4	5991.0	2183.4
Prevalence	Montenegro	Male	All ages	Male infertility	Number	2019	3114.8	5410.6	1595.4
Prevalence	Eswatini	Male	All ages	Male infertility	Number	2019	3093.2	5104.5	1678.6
Prevalence	Bhutan	Male	All ages	Male infertility	Number	2019	2953.6	4833.3	1685.6
Prevalence	Bahamas	Male	All ages	Male infertility	Number	2019	2916.6	4793.6	1691.3
Prevalence	Luxembourg	Male	All ages	Male infertility	Number	2019	2889.7	4786.2	1662.2
Prevalence	Brunei Darussalam	Male	All ages	Male infertility	Number	2019	2079.0	3635.1	1094.6
Prevalence	Barbados	Male	All ages	Male infertility	Number	2019	1999.8	3297.0	1170.0
Prevalence	Vanuatu	Male	All ages	Male infertility	Number	2019	1977.3	3105.3	1136.2
Prevalence	Malta	Male	All ages	Male infertility	Number	2019	1934.2	3265.3	1085.9
Prevalence	Belize	Male	All ages	Male infertility	Number	2019	1932.2	3106.6	1138.1
Prevalence	Iceland	Male	All ages	Male infertility	Number	2019	1536.1	2558.4	860.9
Prevalence	Samoa	Male	All ages	Male infertility	Number	2019	1414.2	2236.0	833.1
Prevalence	Saint Lucia	Male	All ages	Male infertility	Number	2019	1382.1	2279.2	802.1
Prevalence	Sao Tome and Principe	Male	All ages	Male infertility	Number	2019	1307.3	2195.6	718.0
Prevalence	Guam	Male	All ages	Male infertility	Number	2019	1205.5	1896.0	705.8
Prevalence	Kiribati	Male	All ages	Male infertility	Number	2019	835.9	1326.7	476.1
Prevalence	Saint Vincent and the Grenadines	Male	All ages	Male infertility	Number	2019	831.4	1361.6	482.6
Prevalence	Grenada	Male	All ages	Male infertility	Number	2019	797.8	1295.6	465.3
Prevalence	Micronesia (Federated States of)	Male	All ages	Male infertility	Number	2019	746.7	1173.1	437.6
Prevalence	Antigua and Barbuda	Male	All ages	Male infertility	Number	2019	686.1	1118.9	397.6
Prevalence	Tonga	Male	All ages	Male infertility	Number	2019	642.2	1008.4	377.4
Prevalence	United States Virgin Islands	Male	All ages	Male infertility	Number	2019	588.2	970.0	337.7
Prevalence	Seychelles	Male	All ages	Male infertility	Number	2019	523.0	891.3	288.6
Prevalence	Dominica	Male	All ages	Male infertility	Number	2019	498.5	811.3	291.2
Prevalence	Saint Kitts and Nevis	Male	All ages	Male infertility	Number	2019	472.5	782.7	276.0
Prevalence	Marshall Islands	Male	All ages	Male infertility	Number	2019	450.6	720.5	260.9
Prevalence	Bermuda	Male	All ages	Male infertility	Number	2019	417.4	688.7	237.5
Prevalence	Andorra	Male	All ages	Male infertility	Number	2019	392.7	664.8	225.5
Prevalence	American Samoa	Male	All ages	Male infertility	Number	2019	359.6	568.9	209.0
Prevalence	Northern Mariana Islands	Male	All ages	Male infertility	Number	2019	267.6	417.4	157.8
Prevalence	Greenland	Male	All ages	Male infertility	Number	2019	190.4	308.6	107.1
Prevalence	Palau	Male	All ages	Male infertility	Number	2019	170.6	276.3	100.5
Prevalence	San Marino	Male	All ages	Male infertility	Number	2019	125.2	209.4	70.4
Prevalence	Monaco	Male	All ages	Male infertility	Number	2019	124.1	208.0	70.5
Prevalence	Cook Islands	Male	All ages	Male infertility	Number	2019	109.4	169.7	65.0
Prevalence	Tuvalu	Male	All ages	Male infertility	Number	2019	90.6	143.3	53.1
Prevalence	Nauru	Male	All ages	Male infertility	Number	2019	79.4	127.1	46.4
Prevalence	Niue	Male	All ages	Male infertility	Number	2019	11.2	17.8	6.6
Prevalence	Tokelau	Male	All ages	Male infertility	Number	2019	9.0	14.4	5.2
