# Supplementary material for: Global, regional and national burden of male infertility in 204 countries and territories between 1990 and 2019: an analysis of global burden of disease study
Source: BMC Public Health. 2023 Nov 8;23:2195. doi: 10.1186/s12889-023-16793-3 (PMC10631182; doi:10.1186/s12889-023-16793-3)
Supplement: Supplementary file 2 — Supplementary Material 2 [file 12889_2023_16793_MOESM2_ESM.csv]

Additional file 2: Age-standardized prevalence rate of male infertility in 204 countries and territories in 2019
measure	location	sex	age	cause	metric	year	val	upper	lower
Prevalence	Cameroon	Male	Age-standardized	Male infertility	Rate	2019	3159.02	5022.17	1828.63
Prevalence	Guinea	Male	Age-standardized	Male infertility	Rate	2019	2776.63	4588.61	1556.16
Prevalence	Senegal	Male	Age-standardized	Male infertility	Rate	2019	2685.80	4262.13	1570.06
Prevalence	Liberia	Male	Age-standardized	Male infertility	Rate	2019	2684.92	4402.04	1473.85
Prevalence	Mauritania	Male	Age-standardized	Male infertility	Rate	2019	2658.04	4303.08	1536.90
Prevalence	Côte d'Ivoire	Male	Age-standardized	Male infertility	Rate	2019	2622.08	4218.80	1460.28
Prevalence	Nigeria	Male	Age-standardized	Male infertility	Rate	2019	2582.88	4139.89	1413.10
Prevalence	Chad	Male	Age-standardized	Male infertility	Rate	2019	2512.53	4114.35	1383.17
Prevalence	Sierra Leone	Male	Age-standardized	Male infertility	Rate	2019	2450.64	4054.60	1359.35
Prevalence	Ghana	Male	Age-standardized	Male infertility	Rate	2019	2409.32	3904.71	1368.57
Prevalence	Mali	Male	Age-standardized	Male infertility	Rate	2019	2380.67	3835.55	1378.02
Prevalence	Russian Federation	Male	Age-standardized	Male infertility	Rate	2019	2339.45	3773.54	1262.59
Prevalence	Central African Republic	Male	Age-standardized	Male infertility	Rate	2019	2323.52	3632.61	1358.98
Prevalence	Cabo Verde	Male	Age-standardized	Male infertility	Rate	2019	2317.75	3800.74	1303.08
Prevalence	Guinea-Bissau	Male	Age-standardized	Male infertility	Rate	2019	2257.60	3638.04	1278.27
Prevalence	Gambia	Male	Age-standardized	Male infertility	Rate	2019	2224.40	3634.38	1253.61
Prevalence	Niger	Male	Age-standardized	Male infertility	Rate	2019	2214.88	3626.67	1265.64
Prevalence	Poland	Male	Age-standardized	Male infertility	Rate	2019	2182.65	3607.27	1172.37
Prevalence	Sudan	Male	Age-standardized	Male infertility	Rate	2019	2167.31	3531.36	1225.94
Prevalence	Philippines	Male	Age-standardized	Male infertility	Rate	2019	2105.54	3622.33	898.46
Prevalence	Ukraine	Male	Age-standardized	Male infertility	Rate	2019	2047.06	3293.04	1114.07
Prevalence	Indonesia	Male	Age-standardized	Male infertility	Rate	2019	1966.43	3152.20	1078.46
Prevalence	Gabon	Male	Age-standardized	Male infertility	Rate	2019	1961.98	3155.77	1070.11
Prevalence	Guyana	Male	Age-standardized	Male infertility	Rate	2019	1895.64	3100.88	1093.38
Prevalence	China	Male	Age-standardized	Male infertility	Rate	2019	1845.12	3113.04	936.93
Prevalence	Benin	Male	Age-standardized	Male infertility	Rate	2019	1839.33	3076.86	1021.48
Prevalence	Togo	Male	Age-standardized	Male infertility	Rate	2019	1780.77	2946.55	1022.51
Prevalence	Austria	Male	Age-standardized	Male infertility	Rate	2019	1692.15	2713.06	931.29
Prevalence	Trinidad and Tobago	Male	Age-standardized	Male infertility	Rate	2019	1689.10	2733.64	983.49
Prevalence	Burkina Faso	Male	Age-standardized	Male infertility	Rate	2019	1678.52	2767.13	918.55
Prevalence	Djibouti	Male	Age-standardized	Male infertility	Rate	2019	1676.71	2712.41	939.79
Prevalence	Jamaica	Male	Age-standardized	Male infertility	Rate	2019	1676.47	2740.82	962.38
Prevalence	Comoros	Male	Age-standardized	Male infertility	Rate	2019	1657.01	2555.85	1005.37
Prevalence	Equatorial Guinea	Male	Age-standardized	Male infertility	Rate	2019	1620.40	2653.97	908.98
Prevalence	Angola	Male	Age-standardized	Male infertility	Rate	2019	1601.92	2635.56	883.81
Prevalence	Republic of Moldova	Male	Age-standardized	Male infertility	Rate	2019	1558.33	2533.69	858.83
Prevalence	Haiti	Male	Age-standardized	Male infertility	Rate	2019	1514.86	2488.94	876.09
Prevalence	Maldives	Male	Age-standardized	Male infertility	Rate	2019	1507.48	2476.55	801.37
Prevalence	Latvia	Male	Age-standardized	Male infertility	Rate	2019	1504.67	2500.69	806.10
Prevalence	Lithuania	Male	Age-standardized	Male infertility	Rate	2019	1504.08	2478.64	790.26
Prevalence	Belgium	Male	Age-standardized	Male infertility	Rate	2019	1503.53	2450.45	851.40
Prevalence	Cuba	Male	Age-standardized	Male infertility	Rate	2019	1478.01	2404.40	853.15
Prevalence	Palau	Male	Age-standardized	Male infertility	Rate	2019	1477.72	2324.35	870.68
Prevalence	Tonga	Male	Age-standardized	Male infertility	Rate	2019	1477.21	2341.95	862.94
Prevalence	Niue	Male	Age-standardized	Male infertility	Rate	2019	1475.55	2324.32	871.27
Prevalence	Cook Islands	Male	Age-standardized	Male infertility	Rate	2019	1472.68	2305.68	871.34
Prevalence	Fiji	Male	Age-standardized	Male infertility	Rate	2019	1471.49	2322.86	868.31
Prevalence	Estonia	Male	Age-standardized	Male infertility	Rate	2019	1470.39	2388.34	817.88
Prevalence	Sweden	Male	Age-standardized	Male infertility	Rate	2019	1468.64	2437.04	828.99
Prevalence	Eritrea	Male	Age-standardized	Male infertility	Rate	2019	1467.13	2360.57	840.72
Prevalence	Belarus	Male	Age-standardized	Male infertility	Rate	2019	1464.17	2395.62	807.52
Prevalence	Saint Kitts and Nevis	Male	Age-standardized	Male infertility	Rate	2019	1463.64	2415.62	858.13
Prevalence	Puerto Rico	Male	Age-standardized	Male infertility	Rate	2019	1463.18	2401.62	851.46
Prevalence	Bermuda	Male	Age-standardized	Male infertility	Rate	2019	1462.19	2380.33	854.34
Prevalence	Northern Mariana Islands	Male	Age-standardized	Male infertility	Rate	2019	1460.39	2294.24	852.57
Prevalence	Saint Lucia	Male	Age-standardized	Male infertility	Rate	2019	1459.96	2386.72	847.47
Prevalence	Antigua and Barbuda	Male	Age-standardized	Male infertility	Rate	2019	1458.98	2389.05	850.19
Prevalence	Suriname	Male	Age-standardized	Male infertility	Rate	2019	1457.53	2385.45	844.63
Prevalence	Nauru	Male	Age-standardized	Male infertility	Rate	2019	1456.30	2330.89	854.59
Prevalence	Guam	Male	Age-standardized	Male infertility	Rate	2019	1455.17	2291.06	851.26
Prevalence	Dominica	Male	Age-standardized	Male infertility	Rate	2019	1454.59	2383.51	849.29
Prevalence	Samoa	Male	Age-standardized	Male infertility	Rate	2019	1453.81	2321.21	852.74
Prevalence	Barbados	Male	Age-standardized	Male infertility	Rate	2019	1453.64	2374.58	853.22
Prevalence	Bahamas	Male	Age-standardized	Male infertility	Rate	2019	1451.98	2385.49	845.97
Prevalence	Grenada	Male	Age-standardized	Male infertility	Rate	2019	1450.89	2372.58	848.96
Prevalence	Saint Vincent and the Grenadines	Male	Age-standardized	Male infertility	Rate	2019	1448.19	2366.73	834.94
Prevalence	Norway	Male	Age-standardized	Male infertility	Rate	2019	1447.73	2383.23	823.47
Prevalence	Tuvalu	Male	Age-standardized	Male infertility	Rate	2019	1447.62	2301.27	844.49
Prevalence	United States Virgin Islands	Male	Age-standardized	Male infertility	Rate	2019	1447.57	2382.54	841.58
Prevalence	Tokelau	Male	Age-standardized	Male infertility	Rate	2019	1446.69	2320.07	841.00
Prevalence	Solomon Islands	Male	Age-standardized	Male infertility	Rate	2019	1445.80	2278.46	837.69
Prevalence	Kiribati	Male	Age-standardized	Male infertility	Rate	2019	1445.12	2296.30	839.00
Prevalence	American Samoa	Male	Age-standardized	Male infertility	Rate	2019	1444.63	2315.38	846.04
Prevalence	Papua New Guinea	Male	Age-standardized	Male infertility	Rate	2019	1443.92	2279.46	846.33
Prevalence	India	Male	Age-standardized	Male infertility	Rate	2019	1441.97	2347.29	792.75
Prevalence	Micronesia (Federated States of)	Male	Age-standardized	Male infertility	Rate	2019	1441.18	2284.78	839.66
Prevalence	Marshall Islands	Male	Age-standardized	Male infertility	Rate	2019	1438.13	2286.27	832.99
Prevalence	Vanuatu	Male	Age-standardized	Male infertility	Rate	2019	1434.94	2253.47	836.79
Prevalence	Italy	Male	Age-standardized	Male infertility	Rate	2019	1428.60	2315.86	803.10
Prevalence	Mexico	Male	Age-standardized	Male infertility	Rate	2019	1403.99	2419.33	765.82
Prevalence	Czechia	Male	Age-standardized	Male infertility	Rate	2019	1395.88	2416.13	715.63
Prevalence	Mozambique	Male	Age-standardized	Male infertility	Rate	2019	1386.09	2245.75	782.97
Prevalence	United Kingdom	Male	Age-standardized	Male infertility	Rate	2019	1375.82	2273.72	773.97
Prevalence	South Africa	Male	Age-standardized	Male infertility	Rate	2019	1338.02	2151.08	735.64
Prevalence	Kyrgyzstan	Male	Age-standardized	Male infertility	Rate	2019	1299.08	2273.99	680.86
Prevalence	Taiwan (Province of China)	Male	Age-standardized	Male infertility	Rate	2019	1290.70	2253.05	655.99
Prevalence	Azerbaijan	Male	Age-standardized	Male infertility	Rate	2019	1285.72	2122.37	684.40
Prevalence	Sao Tome and Principe	Male	Age-standardized	Male infertility	Rate	2019	1284.98	2186.28	703.86
Prevalence	Ethiopia	Male	Age-standardized	Male infertility	Rate	2019	1282.39	2106.71	730.28
Prevalence	Yemen	Male	Age-standardized	Male infertility	Rate	2019	1275.54	2005.52	758.87
Prevalence	Democratic People's Republic of Korea	Male	Age-standardized	Male infertility	Rate	2019	1267.21	2209.08	638.23
Prevalence	Congo	Male	Age-standardized	Male infertility	Rate	2019	1247.62	2121.45	670.71
Prevalence	Lebanon	Male	Age-standardized	Male infertility	Rate	2019	1238.36	1966.86	717.44
Prevalence	Israel	Male	Age-standardized	Male infertility	Rate	2019	1229.28	2021.78	699.47
Prevalence	Dominican Republic	Male	Age-standardized	Male infertility	Rate	2019	1228.71	2059.85	674.69
Prevalence	Iran (Islamic Republic of)	Male	Age-standardized	Male infertility	Rate	2019	1202.92	1895.62	723.45
Prevalence	Paraguay	Male	Age-standardized	Male infertility	Rate	2019	1177.52	1961.95	658.13
Prevalence	France	Male	Age-standardized	Male infertility	Rate	2019	1176.64	1889.20	684.23
Prevalence	Morocco	Male	Age-standardized	Male infertility	Rate	2019	1168.22	1817.22	701.95
Prevalence	United States of America	Male	Age-standardized	Male infertility	Rate	2019	1158.73	1887.23	662.36
Prevalence	Democratic Republic of the Congo	Male	Age-standardized	Male infertility	Rate	2019	1157.60	1902.77	644.99
Prevalence	Panama	Male	Age-standardized	Male infertility	Rate	2019	1128.41	1979.94	613.14
Prevalence	Japan	Male	Age-standardized	Male infertility	Rate	2019	1110.75	1888.96	609.77
Prevalence	Brazil	Male	Age-standardized	Male infertility	Rate	2019	1103.33	1831.99	630.45
Prevalence	Turkmenistan	Male	Age-standardized	Male infertility	Rate	2019	1102.37	1897.57	587.13
Prevalence	Georgia	Male	Age-standardized	Male infertility	Rate	2019	1095.63	1863.82	586.80
Prevalence	Mongolia	Male	Age-standardized	Male infertility	Rate	2019	1080.14	1867.74	577.47
Prevalence	Armenia	Male	Age-standardized	Male infertility	Rate	2019	1071.89	1860.27	557.57
Prevalence	Kenya	Male	Age-standardized	Male infertility	Rate	2019	1061.07	1817.07	575.24
Prevalence	Turkey	Male	Age-standardized	Male infertility	Rate	2019	1060.56	1737.09	616.53
Prevalence	Costa Rica	Male	Age-standardized	Male infertility	Rate	2019	1054.86	1753.47	585.54
Prevalence	United Arab Emirates	Male	Age-standardized	Male infertility	Rate	2019	1054.45	1653.59	623.36
Prevalence	Oman	Male	Age-standardized	Male infertility	Rate	2019	1054.05	1644.69	630.66
Prevalence	Qatar	Male	Age-standardized	Male infertility	Rate	2019	1053.68	1642.32	639.12
Prevalence	Kazakhstan	Male	Age-standardized	Male infertility	Rate	2019	1049.84	1814.96	561.30
Prevalence	Croatia	Male	Age-standardized	Male infertility	Rate	2019	1044.35	1847.89	532.95
Prevalence	Saudi Arabia	Male	Age-standardized	Male infertility	Rate	2019	1043.43	1651.04	612.10
Prevalence	Bahrain	Male	Age-standardized	Male infertility	Rate	2019	1041.85	1598.74	625.40
Prevalence	Kuwait	Male	Age-standardized	Male infertility	Rate	2019	1039.74	1625.39	620.40
Prevalence	Palestine	Male	Age-standardized	Male infertility	Rate	2019	1033.11	1602.29	619.11
Prevalence	North Macedonia	Male	Age-standardized	Male infertility	Rate	2019	1032.32	1806.22	528.98
Prevalence	Iraq	Male	Age-standardized	Male infertility	Rate	2019	1029.82	1600.32	606.31
Prevalence	Slovakia	Male	Age-standardized	Male infertility	Rate	2019	1026.60	1806.41	519.06
Prevalence	Hungary	Male	Age-standardized	Male infertility	Rate	2019	1024.76	1808.14	516.45
Prevalence	Bosnia and Herzegovina	Male	Age-standardized	Male infertility	Rate	2019	1024.18	1770.08	517.87
Prevalence	Serbia	Male	Age-standardized	Male infertility	Rate	2019	1022.76	1782.98	520.28
Prevalence	Montenegro	Male	Age-standardized	Male infertility	Rate	2019	1018.02	1757.48	523.83
Prevalence	Afghanistan	Male	Age-standardized	Male infertility	Rate	2019	1017.00	1596.41	603.63
Prevalence	Lesotho	Male	Age-standardized	Male infertility	Rate	2019	1015.86	1667.99	564.13
Prevalence	Bulgaria	Male	Age-standardized	Male infertility	Rate	2019	1013.29	1755.91	526.55
Prevalence	Romania	Male	Age-standardized	Male infertility	Rate	2019	1012.42	1739.82	526.94
Prevalence	Tajikistan	Male	Age-standardized	Male infertility	Rate	2019	1012.37	1733.73	547.79
Prevalence	Chile	Male	Age-standardized	Male infertility	Rate	2019	1010.66	1655.13	564.03
Prevalence	Uruguay	Male	Age-standardized	Male infertility	Rate	2019	1000.59	1638.98	554.64
Prevalence	Argentina	Male	Age-standardized	Male infertility	Rate	2019	997.09	1622.84	548.77
Prevalence	Honduras	Male	Age-standardized	Male infertility	Rate	2019	978.40	1716.79	518.62
Prevalence	Tunisia	Male	Age-standardized	Male infertility	Rate	2019	971.16	1487.18	587.75
Prevalence	Madagascar	Male	Age-standardized	Male infertility	Rate	2019	968.28	1510.27	566.98
Prevalence	Cambodia	Male	Age-standardized	Male infertility	Rate	2019	934.23	1602.11	496.27
Prevalence	Somalia	Male	Age-standardized	Male infertility	Rate	2019	932.75	1525.04	528.07
Prevalence	South Sudan	Male	Age-standardized	Male infertility	Rate	2019	929.00	1516.27	528.09
Prevalence	Algeria	Male	Age-standardized	Male infertility	Rate	2019	917.31	1462.86	553.09
Prevalence	Libya	Male	Age-standardized	Male infertility	Rate	2019	915.86	1428.35	549.39
Prevalence	Venezuela (Bolivarian Republic of)	Male	Age-standardized	Male infertility	Rate	2019	905.90	1505.43	494.90
Prevalence	Belize	Male	Age-standardized	Male infertility	Rate	2019	903.42	1453.15	528.01
Prevalence	Syrian Arab Republic	Male	Age-standardized	Male infertility	Rate	2019	903.13	1436.88	538.46
Prevalence	Guatemala	Male	Age-standardized	Male infertility	Rate	2019	896.54	1560.94	496.20
Prevalence	Albania	Male	Age-standardized	Male infertility	Rate	2019	881.22	1484.09	478.79
Prevalence	Jordan	Male	Age-standardized	Male infertility	Rate	2019	876.33	1352.92	528.44
Prevalence	Monaco	Male	Age-standardized	Male infertility	Rate	2019	863.65	1415.04	481.69
Prevalence	Ireland	Male	Age-standardized	Male infertility	Rate	2019	863.47	1423.33	481.77
Prevalence	Iceland	Male	Age-standardized	Male infertility	Rate	2019	863.29	1431.96	484.78
Prevalence	San Marino	Male	Age-standardized	Male infertility	Rate	2019	861.44	1425.34	478.08
Prevalence	Malaysia	Male	Age-standardized	Male infertility	Rate	2019	859.87	1520.82	459.02
Prevalence	Greece	Male	Age-standardized	Male infertility	Rate	2019	858.85	1397.11	479.36
Prevalence	Netherlands	Male	Age-standardized	Male infertility	Rate	2019	855.88	1413.54	480.45
Prevalence	Switzerland	Male	Age-standardized	Male infertility	Rate	2019	855.00	1411.34	483.17
Prevalence	Cyprus	Male	Age-standardized	Male infertility	Rate	2019	853.00	1393.70	483.29
Prevalence	Malta	Male	Age-standardized	Male infertility	Rate	2019	852.96	1407.74	478.12
Prevalence	Andorra	Male	Age-standardized	Male infertility	Rate	2019	851.42	1390.08	486.44
Prevalence	Luxembourg	Male	Age-standardized	Male infertility	Rate	2019	849.43	1378.91	483.02
Prevalence	Uzbekistan	Male	Age-standardized	Male infertility	Rate	2019	848.38	1476.79	457.68
Prevalence	New Zealand	Male	Age-standardized	Male infertility	Rate	2019	845.30	1383.92	470.08
Prevalence	Mauritius	Male	Age-standardized	Male infertility	Rate	2019	815.75	1361.79	450.91
Prevalence	Seychelles	Male	Age-standardized	Male infertility	Rate	2019	813.85	1362.47	445.15
Prevalence	Malawi	Male	Age-standardized	Male infertility	Rate	2019	809.05	1374.43	442.24
Prevalence	Lao People's Democratic Republic	Male	Age-standardized	Male infertility	Rate	2019	805.13	1335.34	450.03
Prevalence	Myanmar	Male	Age-standardized	Male infertility	Rate	2019	802.34	1316.87	454.97
Prevalence	Portugal	Male	Age-standardized	Male infertility	Rate	2019	793.17	1286.90	447.54
Prevalence	Thailand	Male	Age-standardized	Male infertility	Rate	2019	785.61	1275.43	460.11
Prevalence	Uganda	Male	Age-standardized	Male infertility	Rate	2019	781.22	1263.91	439.31
Prevalence	Botswana	Male	Age-standardized	Male infertility	Rate	2019	773.90	1369.19	404.32
Prevalence	Bangladesh	Male	Age-standardized	Male infertility	Rate	2019	762.13	1279.28	418.70
Prevalence	Nepal	Male	Age-standardized	Male infertility	Rate	2019	754.76	1224.03	426.17
Prevalence	Colombia	Male	Age-standardized	Male infertility	Rate	2019	751.48	1281.21	417.52
Prevalence	Rwanda	Male	Age-standardized	Male infertility	Rate	2019	742.26	1168.10	455.82
Prevalence	Slovenia	Male	Age-standardized	Male infertility	Rate	2019	713.04	1320.35	340.11
Prevalence	Zambia	Male	Age-standardized	Male infertility	Rate	2019	702.40	1270.32	347.93
Prevalence	Sri Lanka	Male	Age-standardized	Male infertility	Rate	2019	702.05	1151.78	404.61
Prevalence	Brunei Darussalam	Male	Age-standardized	Male infertility	Rate	2019	687.01	1185.11	365.59
Prevalence	Singapore	Male	Age-standardized	Male infertility	Rate	2019	685.31	1198.60	364.53
Prevalence	Republic of Korea	Male	Age-standardized	Male infertility	Rate	2019	681.35	1165.06	365.31
Prevalence	Timor-Leste	Male	Age-standardized	Male infertility	Rate	2019	669.97	1088.70	394.44
Prevalence	Canada	Male	Age-standardized	Male infertility	Rate	2019	660.48	1082.69	375.64
Prevalence	Greenland	Male	Age-standardized	Male infertility	Rate	2019	655.11	1059.82	368.86
Prevalence	Nicaragua	Male	Age-standardized	Male infertility	Rate	2019	651.59	1095.27	356.20
Prevalence	Zimbabwe	Male	Age-standardized	Male infertility	Rate	2019	651.39	1133.68	350.53
Prevalence	Ecuador	Male	Age-standardized	Male infertility	Rate	2019	643.86	1099.37	354.06
Prevalence	Bolivia (Plurinational State of)	Male	Age-standardized	Male infertility	Rate	2019	609.24	1041.92	329.16
Prevalence	El Salvador	Male	Age-standardized	Male infertility	Rate	2019	605.51	1058.37	329.59
Prevalence	Namibia	Male	Age-standardized	Male infertility	Rate	2019	599.21	999.19	322.58
Prevalence	Bhutan	Male	Age-standardized	Male infertility	Rate	2019	596.84	973.87	343.11
Prevalence	United Republic of Tanzania	Male	Age-standardized	Male infertility	Rate	2019	593.02	1018.92	326.34
Prevalence	Spain	Male	Age-standardized	Male infertility	Rate	2019	576.96	983.25	321.71
Prevalence	Finland	Male	Age-standardized	Male infertility	Rate	2019	568.80	951.29	319.29
Prevalence	Eswatini	Male	Age-standardized	Male infertility	Rate	2019	544.44	920.63	300.94
Prevalence	Germany	Male	Age-standardized	Male infertility	Rate	2019	535.44	887.71	299.44
Prevalence	Egypt	Male	Age-standardized	Male infertility	Rate	2019	526.04	687.77	387.02
Prevalence	Australia	Male	Age-standardized	Male infertility	Rate	2019	523.71	844.28	293.35
Prevalence	Burundi	Male	Age-standardized	Male infertility	Rate	2019	470.78	762.83	273.63
Prevalence	Denmark	Male	Age-standardized	Male infertility	Rate	2019	449.18	728.23	252.18
Prevalence	Viet Nam	Male	Age-standardized	Male infertility	Rate	2019	443.76	762.06	244.40
Prevalence	Peru	Male	Age-standardized	Male infertility	Rate	2019	425.06	557.30	314.80
Prevalence	Pakistan	Male	Age-standardized	Male infertility	Rate	2019	339.34	614.85	161.68
