# Supplementary material for: Global, regional and national burden of male infertility in 204 countries and territories between 1990 and 2019: an analysis of global burden of disease study
Source: BMC Public Health. 2023 Nov 8;23:2195. doi: 10.1186/s12889-023-16793-3 (PMC10631182; doi:10.1186/s12889-023-16793-3)
Supplement: Supplementary file 3 — Supplementary Material 3 [file 12889_2023_16793_MOESM3_ESM.csv]

Additional file 3: DALYs number of male infertility in 204 countries and territories in 2019
measure	location	sex	age	cause	metric	year	val	upper	lower
DALYs (Disability-Adjusted Life Years)	China	Male	All ages	Male infertility	Number	2019	77983.6	193046.6	27050.6
DALYs (Disability-Adjusted Life Years)	India	Male	All ages	Male infertility	Number	2019	66172.3	156501.1	24375.1
DALYs (Disability-Adjusted Life Years)	Indonesia	Male	All ages	Male infertility	Number	2019	16430.3	39065.8	6021.4
DALYs (Disability-Adjusted Life Years)	Nigeria	Male	All ages	Male infertility	Number	2019	12445.8	29289.8	4548.7
DALYs (Disability-Adjusted Life Years)	United States of America	Male	All ages	Male infertility	Number	2019	10850.0	24251.8	4060.2
DALYs (Disability-Adjusted Life Years)	Russian Federation	Male	All ages	Male infertility	Number	2019	9713.7	23353.8	3504.9
DALYs (Disability-Adjusted Life Years)	Brazil	Male	All ages	Male infertility	Number	2019	7656.4	17105.2	2896.1
DALYs (Disability-Adjusted Life Years)	Philippines	Male	All ages	Male infertility	Number	2019	7366.4	17902.7	2303.9
DALYs (Disability-Adjusted Life Years)	Mexico	Male	All ages	Male infertility	Number	2019	5035.5	11955.7	1861.5
DALYs (Disability-Adjusted Life Years)	Iran (Islamic Republic of)	Male	All ages	Male infertility	Number	2019	4069.9	9258.5	1550.8
DALYs (Disability-Adjusted Life Years)	Bangladesh	Male	All ages	Male infertility	Number	2019	3703.5	8717.6	1298.8
DALYs (Disability-Adjusted Life Years)	Japan	Male	All ages	Male infertility	Number	2019	3543.1	7974.9	1305.2
DALYs (Disability-Adjusted Life Years)	Ethiopia	Male	All ages	Male infertility	Number	2019	3535.1	8521.6	1348.4
DALYs (Disability-Adjusted Life Years)	Turkey	Male	All ages	Male infertility	Number	2019	3115.9	7300.7	1194.1
DALYs (Disability-Adjusted Life Years)	United Kingdom	Male	All ages	Male infertility	Number	2019	2692.1	6034.7	1004.4
DALYs (Disability-Adjusted Life Years)	Ukraine	Male	All ages	Male infertility	Number	2019	2658.4	6349.8	965.1
DALYs (Disability-Adjusted Life Years)	South Africa	Male	All ages	Male infertility	Number	2019	2523.4	5868.8	917.5
DALYs (Disability-Adjusted Life Years)	Democratic Republic of the Congo	Male	All ages	Male infertility	Number	2019	2511.2	5861.4	948.0
DALYs (Disability-Adjusted Life Years)	Poland	Male	All ages	Male infertility	Number	2019	2449.3	5935.6	878.7
DALYs (Disability-Adjusted Life Years)	Cameroon	Male	All ages	Male infertility	Number	2019	2432.1	5559.0	916.0
DALYs (Disability-Adjusted Life Years)	Sudan	Male	All ages	Male infertility	Number	2019	2371.1	5461.1	896.7
DALYs (Disability-Adjusted Life Years)	Italy	Male	All ages	Male infertility	Number	2019	2263.1	5312.4	827.0
DALYs (Disability-Adjusted Life Years)	Pakistan	Male	All ages	Male infertility	Number	2019	2252.9	5370.0	776.6
DALYs (Disability-Adjusted Life Years)	France	Male	All ages	Male infertility	Number	2019	2138.3	4755.8	826.4
DALYs (Disability-Adjusted Life Years)	Saudi Arabia	Male	All ages	Male infertility	Number	2019	2046.7	4733.1	798.5
DALYs (Disability-Adjusted Life Years)	Ghana	Male	All ages	Male infertility	Number	2019	1999.3	4661.9	717.7
DALYs (Disability-Adjusted Life Years)	Côte d'Ivoire	Male	All ages	Male infertility	Number	2019	1872.9	4439.5	683.2
DALYs (Disability-Adjusted Life Years)	Egypt	Male	All ages	Male infertility	Number	2019	1760.1	3733.1	697.3
DALYs (Disability-Adjusted Life Years)	Thailand	Male	All ages	Male infertility	Number	2019	1708.1	3857.4	655.3
DALYs (Disability-Adjusted Life Years)	Iraq	Male	All ages	Male infertility	Number	2019	1470.9	3381.2	556.1
DALYs (Disability-Adjusted Life Years)	Viet Nam	Male	All ages	Male infertility	Number	2019	1451.3	3489.7	540.8
DALYs (Disability-Adjusted Life Years)	Kenya	Male	All ages	Male infertility	Number	2019	1417.9	3436.8	508.7
DALYs (Disability-Adjusted Life Years)	Morocco	Male	All ages	Male infertility	Number	2019	1399.3	3221.7	546.5
DALYs (Disability-Adjusted Life Years)	Argentina	Male	All ages	Male infertility	Number	2019	1398.1	3270.4	529.6
DALYs (Disability-Adjusted Life Years)	Germany	Male	All ages	Male infertility	Number	2019	1329.9	3007.8	496.6
DALYs (Disability-Adjusted Life Years)	Algeria	Male	All ages	Male infertility	Number	2019	1310.3	3130.0	501.9
DALYs (Disability-Adjusted Life Years)	Myanmar	Male	All ages	Male infertility	Number	2019	1274.8	3041.7	478.4
DALYs (Disability-Adjusted Life Years)	Yemen	Male	All ages	Male infertility	Number	2019	1179.8	2692.1	455.2
DALYs (Disability-Adjusted Life Years)	Republic of Korea	Male	All ages	Male infertility	Number	2019	1163.8	2682.1	420.8
DALYs (Disability-Adjusted Life Years)	Mali	Male	All ages	Male infertility	Number	2019	1095.9	2455.4	403.0
DALYs (Disability-Adjusted Life Years)	Colombia	Male	All ages	Male infertility	Number	2019	1086.4	2595.2	399.0
DALYs (Disability-Adjusted Life Years)	Angola	Male	All ages	Male infertility	Number	2019	1069.3	2627.0	406.2
DALYs (Disability-Adjusted Life Years)	Afghanistan	Male	All ages	Male infertility	Number	2019	1064.3	2476.7	399.0
DALYs (Disability-Adjusted Life Years)	Democratic People's Republic of Korea	Male	All ages	Male infertility	Number	2019	1036.2	2519.7	356.8
DALYs (Disability-Adjusted Life Years)	Senegal	Male	All ages	Male infertility	Number	2019	1009.0	2365.6	369.4
DALYs (Disability-Adjusted Life Years)	Niger	Male	All ages	Male infertility	Number	2019	985.2	2317.2	356.5
DALYs (Disability-Adjusted Life Years)	Uzbekistan	Male	All ages	Male infertility	Number	2019	908.9	2269.9	330.9
DALYs (Disability-Adjusted Life Years)	Malaysia	Male	All ages	Male infertility	Number	2019	903.4	2250.9	312.3
DALYs (Disability-Adjusted Life Years)	Taiwan (Province of China)	Male	All ages	Male infertility	Number	2019	887.6	2181.7	307.1
DALYs (Disability-Adjusted Life Years)	Mozambique	Male	All ages	Male infertility	Number	2019	885.2	2120.5	327.0
DALYs (Disability-Adjusted Life Years)	Burkina Faso	Male	All ages	Male infertility	Number	2019	807.5	1894.3	296.9
DALYs (Disability-Adjusted Life Years)	United Arab Emirates	Male	All ages	Male infertility	Number	2019	806.5	1798.7	297.6
DALYs (Disability-Adjusted Life Years)	Spain	Male	All ages	Male infertility	Number	2019	804.5	1767.2	293.7
DALYs (Disability-Adjusted Life Years)	United Republic of Tanzania	Male	All ages	Male infertility	Number	2019	774.0	1930.9	279.1
DALYs (Disability-Adjusted Life Years)	Chad	Male	All ages	Male infertility	Number	2019	764.3	1791.4	272.2
DALYs (Disability-Adjusted Life Years)	Venezuela (Bolivarian Republic of)	Male	All ages	Male infertility	Number	2019	738.2	1779.2	276.0
DALYs (Disability-Adjusted Life Years)	Uganda	Male	All ages	Male infertility	Number	2019	723.2	1700.8	267.9
DALYs (Disability-Adjusted Life Years)	Guinea	Male	All ages	Male infertility	Number	2019	712.7	1738.3	250.1
DALYs (Disability-Adjusted Life Years)	Madagascar	Male	All ages	Male infertility	Number	2019	707.6	1616.3	276.0
DALYs (Disability-Adjusted Life Years)	Canada	Male	All ages	Male infertility	Number	2019	683.3	1545.6	254.4
DALYs (Disability-Adjusted Life Years)	Nepal	Male	All ages	Male infertility	Number	2019	653.4	1510.5	244.5
DALYs (Disability-Adjusted Life Years)	Kazakhstan	Male	All ages	Male infertility	Number	2019	590.5	1435.3	214.8
DALYs (Disability-Adjusted Life Years)	Chile	Male	All ages	Male infertility	Number	2019	572.8	1335.4	214.1
DALYs (Disability-Adjusted Life Years)	Haiti	Male	All ages	Male infertility	Number	2019	549.4	1307.3	206.5
DALYs (Disability-Adjusted Life Years)	Benin	Male	All ages	Male infertility	Number	2019	507.6	1209.3	183.7
DALYs (Disability-Adjusted Life Years)	Romania	Male	All ages	Male infertility	Number	2019	504.5	1323.5	175.6
DALYs (Disability-Adjusted Life Years)	Sierra Leone	Male	All ages	Male infertility	Number	2019	495.4	1184.1	176.3
DALYs (Disability-Adjusted Life Years)	Somalia	Male	All ages	Male infertility	Number	2019	481.3	1119.4	180.6
DALYs (Disability-Adjusted Life Years)	Belgium	Male	All ages	Male infertility	Number	2019	477.5	1129.2	175.0
DALYs (Disability-Adjusted Life Years)	Peru	Male	All ages	Male infertility	Number	2019	460.6	988.2	180.7
DALYs (Disability-Adjusted Life Years)	Cuba	Male	All ages	Male infertility	Number	2019	460.5	1120.9	178.6
DALYs (Disability-Adjusted Life Years)	Cambodia	Male	All ages	Male infertility	Number	2019	460.0	1123.8	171.1
DALYs (Disability-Adjusted Life Years)	Azerbaijan	Male	All ages	Male infertility	Number	2019	456.7	1118.0	167.3
DALYs (Disability-Adjusted Life Years)	Austria	Male	All ages	Male infertility	Number	2019	436.5	1029.3	164.0
DALYs (Disability-Adjusted Life Years)	Sri Lanka	Male	All ages	Male infertility	Number	2019	435.6	1016.5	164.8
DALYs (Disability-Adjusted Life Years)	Sweden	Male	All ages	Male infertility	Number	2019	430.7	971.9	159.3
DALYs (Disability-Adjusted Life Years)	Guatemala	Male	All ages	Male infertility	Number	2019	428.9	1056.2	150.9
DALYs (Disability-Adjusted Life Years)	Papua New Guinea	Male	All ages	Male infertility	Number	2019	426.1	995.7	166.3
DALYs (Disability-Adjusted Life Years)	Dominican Republic	Male	All ages	Male infertility	Number	2019	419.9	1014.9	154.0
DALYs (Disability-Adjusted Life Years)	Netherlands	Male	All ages	Male infertility	Number	2019	403.8	924.9	149.7
DALYs (Disability-Adjusted Life Years)	Belarus	Male	All ages	Male infertility	Number	2019	397.7	986.0	146.5
DALYs (Disability-Adjusted Life Years)	Czechia	Male	All ages	Male infertility	Number	2019	391.7	1015.6	132.0
DALYs (Disability-Adjusted Life Years)	Jordan	Male	All ages	Male infertility	Number	2019	383.7	887.9	147.9
DALYs (Disability-Adjusted Life Years)	Australia	Male	All ages	Male infertility	Number	2019	372.6	857.9	140.0
DALYs (Disability-Adjusted Life Years)	Tunisia	Male	All ages	Male infertility	Number	2019	370.0	846.7	141.3
DALYs (Disability-Adjusted Life Years)	Togo	Male	All ages	Male infertility	Number	2019	347.5	807.8	132.1
DALYs (Disability-Adjusted Life Years)	Malawi	Male	All ages	Male infertility	Number	2019	345.9	806.7	122.4
DALYs (Disability-Adjusted Life Years)	Liberia	Male	All ages	Male infertility	Number	2019	338.7	800.0	121.4
DALYs (Disability-Adjusted Life Years)	Israel	Male	All ages	Male infertility	Number	2019	335.4	748.6	127.0
DALYs (Disability-Adjusted Life Years)	Ecuador	Male	All ages	Male infertility	Number	2019	326.9	784.0	120.5
DALYs (Disability-Adjusted Life Years)	Oman	Male	All ages	Male infertility	Number	2019	325.6	772.1	121.8
DALYs (Disability-Adjusted Life Years)	Syrian Arab Republic	Male	All ages	Male infertility	Number	2019	321.3	737.4	122.0
DALYs (Disability-Adjusted Life Years)	Central African Republic	Male	All ages	Male infertility	Number	2019	307.2	710.4	116.5
DALYs (Disability-Adjusted Life Years)	Tajikistan	Male	All ages	Male infertility	Number	2019	304.4	729.9	114.4
DALYs (Disability-Adjusted Life Years)	Zambia	Male	All ages	Male infertility	Number	2019	301.9	750.3	100.2
DALYs (Disability-Adjusted Life Years)	Eritrea	Male	All ages	Male infertility	Number	2019	282.3	666.5	104.8
DALYs (Disability-Adjusted Life Years)	Hungary	Male	All ages	Male infertility	Number	2019	262.9	632.7	90.8
DALYs (Disability-Adjusted Life Years)	Mauritania	Male	All ages	Male infertility	Number	2019	260.6	616.6	99.1
DALYs (Disability-Adjusted Life Years)	Qatar	Male	All ages	Male infertility	Number	2019	258.8	609.5	97.6
DALYs (Disability-Adjusted Life Years)	Rwanda	Male	All ages	Male infertility	Number	2019	257.8	561.7	101.1
DALYs (Disability-Adjusted Life Years)	Kyrgyzstan	Male	All ages	Male infertility	Number	2019	256.5	635.9	94.1
DALYs (Disability-Adjusted Life Years)	Greece	Male	All ages	Male infertility	Number	2019	253.8	561.5	94.7
DALYs (Disability-Adjusted Life Years)	Paraguay	Male	All ages	Male infertility	Number	2019	252.6	584.5	95.8
DALYs (Disability-Adjusted Life Years)	Honduras	Male	All ages	Male infertility	Number	2019	249.6	605.0	90.7
DALYs (Disability-Adjusted Life Years)	Libya	Male	All ages	Male infertility	Number	2019	248.9	583.3	96.1
DALYs (Disability-Adjusted Life Years)	Zimbabwe	Male	All ages	Male infertility	Number	2019	239.9	564.6	86.4
DALYs (Disability-Adjusted Life Years)	Portugal	Male	All ages	Male infertility	Number	2019	238.0	530.3	87.3
DALYs (Disability-Adjusted Life Years)	Serbia	Male	All ages	Male infertility	Number	2019	237.9	598.0	80.6
DALYs (Disability-Adjusted Life Years)	Norway	Male	All ages	Male infertility	Number	2019	233.8	530.9	87.0
DALYs (Disability-Adjusted Life Years)	Switzerland	Male	All ages	Male infertility	Number	2019	231.4	529.9	87.8
DALYs (Disability-Adjusted Life Years)	Kuwait	Male	All ages	Male infertility	Number	2019	220.1	502.9	83.7
DALYs (Disability-Adjusted Life Years)	Bolivia (Plurinational State of)	Male	All ages	Male infertility	Number	2019	207.6	485.0	75.4
DALYs (Disability-Adjusted Life Years)	Lebanon	Male	All ages	Male infertility	Number	2019	202.3	475.7	75.5
DALYs (Disability-Adjusted Life Years)	Turkmenistan	Male	All ages	Male infertility	Number	2019	184.3	460.9	66.7
DALYs (Disability-Adjusted Life Years)	Bulgaria	Male	All ages	Male infertility	Number	2019	183.2	453.4	64.6
DALYs (Disability-Adjusted Life Years)	Republic of Moldova	Male	All ages	Male infertility	Number	2019	183.0	454.6	67.0
DALYs (Disability-Adjusted Life Years)	Lao People's Democratic Republic	Male	All ages	Male infertility	Number	2019	181.3	442.9	67.8
DALYs (Disability-Adjusted Life Years)	South Sudan	Male	All ages	Male infertility	Number	2019	180.0	426.3	68.9
DALYs (Disability-Adjusted Life Years)	Congo	Male	All ages	Male infertility	Number	2019	175.9	419.8	63.0
DALYs (Disability-Adjusted Life Years)	Slovakia	Male	All ages	Male infertility	Number	2019	164.6	399.3	56.3
DALYs (Disability-Adjusted Life Years)	Palestine	Male	All ages	Male infertility	Number	2019	158.6	372.2	59.1
DALYs (Disability-Adjusted Life Years)	Costa Rica	Male	All ages	Male infertility	Number	2019	150.7	358.4	55.9
DALYs (Disability-Adjusted Life Years)	Jamaica	Male	All ages	Male infertility	Number	2019	149.4	357.5	55.7
DALYs (Disability-Adjusted Life Years)	Singapore	Male	All ages	Male infertility	Number	2019	143.9	331.2	51.1
DALYs (Disability-Adjusted Life Years)	Burundi	Male	All ages	Male infertility	Number	2019	139.3	322.0	51.2
DALYs (Disability-Adjusted Life Years)	Panama	Male	All ages	Male infertility	Number	2019	131.5	318.8	48.2
DALYs (Disability-Adjusted Life Years)	Puerto Rico	Male	All ages	Male infertility	Number	2019	130.9	306.6	49.4
DALYs (Disability-Adjusted Life Years)	Nicaragua	Male	All ages	Male infertility	Number	2019	128.8	309.3	47.1
DALYs (Disability-Adjusted Life Years)	Ireland	Male	All ages	Male infertility	Number	2019	128.4	289.0	47.6
DALYs (Disability-Adjusted Life Years)	Gambia	Male	All ages	Male infertility	Number	2019	122.6	285.6	44.7
DALYs (Disability-Adjusted Life Years)	Mongolia	Male	All ages	Male infertility	Number	2019	119.8	288.7	43.1
DALYs (Disability-Adjusted Life Years)	Croatia	Male	All ages	Male infertility	Number	2019	114.8	271.2	39.5
DALYs (Disability-Adjusted Life Years)	Georgia	Male	All ages	Male infertility	Number	2019	109.0	267.8	39.5
DALYs (Disability-Adjusted Life Years)	Lithuania	Male	All ages	Male infertility	Number	2019	107.1	258.4	37.3
DALYs (Disability-Adjusted Life Years)	Guinea-Bissau	Male	All ages	Male infertility	Number	2019	103.8	246.8	38.0
DALYs (Disability-Adjusted Life Years)	El Salvador	Male	All ages	Male infertility	Number	2019	100.6	242.4	36.7
DALYs (Disability-Adjusted Life Years)	Uruguay	Male	All ages	Male infertility	Number	2019	97.9	224.1	37.0
DALYs (Disability-Adjusted Life Years)	Armenia	Male	All ages	Male infertility	Number	2019	95.9	246.0	32.7
DALYs (Disability-Adjusted Life Years)	New Zealand	Male	All ages	Male infertility	Number	2019	94.6	219.7	36.2
DALYs (Disability-Adjusted Life Years)	Gabon	Male	All ages	Male infertility	Number	2019	94.4	225.3	34.9
DALYs (Disability-Adjusted Life Years)	Finland	Male	All ages	Male infertility	Number	2019	90.5	204.9	34.5
DALYs (Disability-Adjusted Life Years)	Bosnia and Herzegovina	Male	All ages	Male infertility	Number	2019	88.7	213.3	30.7
DALYs (Disability-Adjusted Life Years)	Bahrain	Male	All ages	Male infertility	Number	2019	85.9	199.3	32.4
DALYs (Disability-Adjusted Life Years)	Denmark	Male	All ages	Male infertility	Number	2019	77.2	176.7	28.7
DALYs (Disability-Adjusted Life Years)	Latvia	Male	All ages	Male infertility	Number	2019	74.9	187.3	26.8
DALYs (Disability-Adjusted Life Years)	Trinidad and Tobago	Male	All ages	Male infertility	Number	2019	74.3	175.6	27.6
DALYs (Disability-Adjusted Life Years)	North Macedonia	Male	All ages	Male infertility	Number	2019	68.7	175.1	23.2
DALYs (Disability-Adjusted Life Years)	Lesotho	Male	All ages	Male infertility	Number	2019	68.3	164.4	25.0
DALYs (Disability-Adjusted Life Years)	Albania	Male	All ages	Male infertility	Number	2019	67.9	164.9	24.4
DALYs (Disability-Adjusted Life Years)	Equatorial Guinea	Male	All ages	Male infertility	Number	2019	66.1	160.6	24.5
DALYs (Disability-Adjusted Life Years)	Djibouti	Male	All ages	Male infertility	Number	2019	63.4	151.6	23.3
DALYs (Disability-Adjusted Life Years)	Botswana	Male	All ages	Male infertility	Number	2019	58.1	136.8	20.6
DALYs (Disability-Adjusted Life Years)	Estonia	Male	All ages	Male infertility	Number	2019	53.8	132.9	19.9
DALYs (Disability-Adjusted Life Years)	Guyana	Male	All ages	Male infertility	Number	2019	43.8	106.5	16.1
DALYs (Disability-Adjusted Life Years)	Maldives	Male	All ages	Male infertility	Number	2019	42.0	100.6	15.3
DALYs (Disability-Adjusted Life Years)	Cabo Verde	Male	All ages	Male infertility	Number	2019	41.9	100.8	15.1
DALYs (Disability-Adjusted Life Years)	Fiji	Male	All ages	Male infertility	Number	2019	41.8	96.5	16.2
DALYs (Disability-Adjusted Life Years)	Namibia	Male	All ages	Male infertility	Number	2019	41.1	97.4	14.9
DALYs (Disability-Adjusted Life Years)	Cyprus	Male	All ages	Male infertility	Number	2019	40.5	93.7	15.0
DALYs (Disability-Adjusted Life Years)	Slovenia	Male	All ages	Male infertility	Number	2019	37.7	95.9	11.9
DALYs (Disability-Adjusted Life Years)	Comoros	Male	All ages	Male infertility	Number	2019	37.1	84.3	14.4
DALYs (Disability-Adjusted Life Years)	Mauritius	Male	All ages	Male infertility	Number	2019	31.6	76.4	11.6
DALYs (Disability-Adjusted Life Years)	Solomon Islands	Male	All ages	Male infertility	Number	2019	26.6	61.3	10.3
DALYs (Disability-Adjusted Life Years)	Suriname	Male	All ages	Male infertility	Number	2019	24.0	57.5	9.0
DALYs (Disability-Adjusted Life Years)	Timor-Leste	Male	All ages	Male infertility	Number	2019	22.6	51.3	8.6
DALYs (Disability-Adjusted Life Years)	Eswatini	Male	All ages	Male infertility	Number	2019	17.9	41.7	6.6
DALYs (Disability-Adjusted Life Years)	Luxembourg	Male	All ages	Male infertility	Number	2019	17.7	40.6	6.7
DALYs (Disability-Adjusted Life Years)	Bhutan	Male	All ages	Male infertility	Number	2019	17.7	41.1	6.3
DALYs (Disability-Adjusted Life Years)	Montenegro	Male	All ages	Male infertility	Number	2019	17.3	43.5	5.9
DALYs (Disability-Adjusted Life Years)	Bahamas	Male	All ages	Male infertility	Number	2019	17.0	40.6	6.4
DALYs (Disability-Adjusted Life Years)	Brunei Darussalam	Male	All ages	Male infertility	Number	2019	11.9	27.3	4.3
DALYs (Disability-Adjusted Life Years)	Malta	Male	All ages	Male infertility	Number	2019	11.8	26.9	4.4
DALYs (Disability-Adjusted Life Years)	Vanuatu	Male	All ages	Male infertility	Number	2019	11.7	26.8	4.5
DALYs (Disability-Adjusted Life Years)	Belize	Male	All ages	Male infertility	Number	2019	11.7	26.8	4.4
DALYs (Disability-Adjusted Life Years)	Barbados	Male	All ages	Male infertility	Number	2019	11.7	28.0	4.3
DALYs (Disability-Adjusted Life Years)	Iceland	Male	All ages	Male infertility	Number	2019	9.4	21.7	3.4
DALYs (Disability-Adjusted Life Years)	Samoa	Male	All ages	Male infertility	Number	2019	8.4	19.8	3.2
DALYs (Disability-Adjusted Life Years)	Saint Lucia	Male	All ages	Male infertility	Number	2019	8.1	19.4	3.0
DALYs (Disability-Adjusted Life Years)	Sao Tome and Principe	Male	All ages	Male infertility	Number	2019	7.2	16.6	2.6
DALYs (Disability-Adjusted Life Years)	Guam	Male	All ages	Male infertility	Number	2019	7.1	16.6	2.7
DALYs (Disability-Adjusted Life Years)	Kiribati	Male	All ages	Male infertility	Number	2019	4.9	11.5	1.8
DALYs (Disability-Adjusted Life Years)	Saint Vincent and the Grenadines	Male	All ages	Male infertility	Number	2019	4.9	11.5	1.8
DALYs (Disability-Adjusted Life Years)	Grenada	Male	All ages	Male infertility	Number	2019	4.7	11.3	1.7
DALYs (Disability-Adjusted Life Years)	Micronesia (Federated States of)	Male	All ages	Male infertility	Number	2019	4.4	10.4	1.7
DALYs (Disability-Adjusted Life Years)	Antigua and Barbuda	Male	All ages	Male infertility	Number	2019	4.0	9.4	1.5
DALYs (Disability-Adjusted Life Years)	Tonga	Male	All ages	Male infertility	Number	2019	3.8	8.8	1.4
DALYs (Disability-Adjusted Life Years)	United States Virgin Islands	Male	All ages	Male infertility	Number	2019	3.4	8.1	1.3
DALYs (Disability-Adjusted Life Years)	Seychelles	Male	All ages	Male infertility	Number	2019	3.0	7.1	1.1
DALYs (Disability-Adjusted Life Years)	Dominica	Male	All ages	Male infertility	Number	2019	2.9	7.1	1.1
DALYs (Disability-Adjusted Life Years)	Saint Kitts and Nevis	Male	All ages	Male infertility	Number	2019	2.7	6.6	1.0
DALYs (Disability-Adjusted Life Years)	Marshall Islands	Male	All ages	Male infertility	Number	2019	2.6	6.2	1.0
DALYs (Disability-Adjusted Life Years)	Bermuda	Male	All ages	Male infertility	Number	2019	2.4	5.5	0.9
DALYs (Disability-Adjusted Life Years)	Andorra	Male	All ages	Male infertility	Number	2019	2.4	5.4	0.9
DALYs (Disability-Adjusted Life Years)	American Samoa	Male	All ages	Male infertility	Number	2019	2.1	4.9	0.8
DALYs (Disability-Adjusted Life Years)	Northern Mariana Islands	Male	All ages	Male infertility	Number	2019	1.6	3.6	0.6
DALYs (Disability-Adjusted Life Years)	Greenland	Male	All ages	Male infertility	Number	2019	1.2	2.7	0.4
DALYs (Disability-Adjusted Life Years)	Palau	Male	All ages	Male infertility	Number	2019	1.0	2.3	0.4
DALYs (Disability-Adjusted Life Years)	San Marino	Male	All ages	Male infertility	Number	2019	0.8	1.7	0.3
DALYs (Disability-Adjusted Life Years)	Monaco	Male	All ages	Male infertility	Number	2019	0.8	1.7	0.3
DALYs (Disability-Adjusted Life Years)	Cook Islands	Male	All ages	Male infertility	Number	2019	0.6	1.5	0.2
DALYs (Disability-Adjusted Life Years)	Tuvalu	Male	All ages	Male infertility	Number	2019	0.5	1.3	0.2
DALYs (Disability-Adjusted Life Years)	Nauru	Male	All ages	Male infertility	Number	2019	0.5	1.1	0.2
DALYs (Disability-Adjusted Life Years)	Niue	Male	All ages	Male infertility	Number	2019	0.1	0.1	0.0
DALYs (Disability-Adjusted Life Years)	Tokelau	Male	All ages	Male infertility	Number	2019	0.1	0.1	0.0
