# Supplementary material for: Global, regional and national burden of male infertility in 204 countries and territories between 1990 and 2019: an analysis of global burden of disease study
Source: BMC Public Health. 2023 Nov 8;23:2195. doi: 10.1186/s12889-023-16793-3 (PMC10631182; doi:10.1186/s12889-023-16793-3)
Supplement: Supplementary file 4 — Supplementary Material 4 [file 12889_2023_16793_MOESM4_ESM.csv]

Additional file 4: Age-standardized YLD rate of male infertility in 204 countries and territories in 2019
measure	location	sex	age	cause	metric	year	val	upper	lower
DALYs (Disability-Adjusted Life Years)	Cameroon	Male	Age-standardized	Male infertility	Rate	2019	18.14	42.12	6.73
DALYs (Disability-Adjusted Life Years)	Mauritania	Male	Age-standardized	Male infertility	Rate	2019	15.18	35.62	5.77
DALYs (Disability-Adjusted Life Years)	Senegal	Male	Age-standardized	Male infertility	Rate	2019	15.16	35.24	5.62
DALYs (Disability-Adjusted Life Years)	Guinea	Male	Age-standardized	Male infertility	Rate	2019	15.13	35.78	5.35
DALYs (Disability-Adjusted Life Years)	Liberia	Male	Age-standardized	Male infertility	Rate	2019	14.61	33.95	5.25
DALYs (Disability-Adjusted Life Years)	Côte d'Ivoire	Male	Age-standardized	Male infertility	Rate	2019	14.39	33.79	5.24
DALYs (Disability-Adjusted Life Years)	Nigeria	Male	Age-standardized	Male infertility	Rate	2019	14.33	33.36	5.14
DALYs (Disability-Adjusted Life Years)	Chad	Male	Age-standardized	Male infertility	Rate	2019	13.58	31.34	4.91
DALYs (Disability-Adjusted Life Years)	Russian Federation	Male	Age-standardized	Male infertility	Rate	2019	13.56	32.01	4.95
DALYs (Disability-Adjusted Life Years)	Central African Republic	Male	Age-standardized	Male infertility	Rate	2019	13.40	31.57	5.06
DALYs (Disability-Adjusted Life Years)	Mali	Male	Age-standardized	Male infertility	Rate	2019	13.40	31.16	5.01
DALYs (Disability-Adjusted Life Years)	Ghana	Male	Age-standardized	Male infertility	Rate	2019	13.25	30.42	4.79
DALYs (Disability-Adjusted Life Years)	Sierra Leone	Male	Age-standardized	Male infertility	Rate	2019	13.23	30.86	4.74
DALYs (Disability-Adjusted Life Years)	Cabo Verde	Male	Age-standardized	Male infertility	Rate	2019	12.82	30.28	4.63
DALYs (Disability-Adjusted Life Years)	Guinea-Bissau	Male	Age-standardized	Male infertility	Rate	2019	12.49	29.59	4.56
DALYs (Disability-Adjusted Life Years)	Poland	Male	Age-standardized	Male infertility	Rate	2019	12.48	30.34	4.55
DALYs (Disability-Adjusted Life Years)	Gambia	Male	Age-standardized	Male infertility	Rate	2019	12.43	29.32	4.60
DALYs (Disability-Adjusted Life Years)	Philippines	Male	Age-standardized	Male infertility	Rate	2019	12.36	29.62	3.89
DALYs (Disability-Adjusted Life Years)	Sudan	Male	Age-standardized	Male infertility	Rate	2019	12.33	28.97	4.56
DALYs (Disability-Adjusted Life Years)	Niger	Male	Age-standardized	Male infertility	Rate	2019	12.33	28.34	4.54
DALYs (Disability-Adjusted Life Years)	Ukraine	Male	Age-standardized	Male infertility	Rate	2019	12.28	29.00	4.59
DALYs (Disability-Adjusted Life Years)	Indonesia	Male	Age-standardized	Male infertility	Rate	2019	11.27	27.06	4.14
DALYs (Disability-Adjusted Life Years)	Gabon	Male	Age-standardized	Male infertility	Rate	2019	11.00	26.29	4.03
DALYs (Disability-Adjusted Life Years)	Guyana	Male	Age-standardized	Male infertility	Rate	2019	10.92	26.50	4.08
DALYs (Disability-Adjusted Life Years)	Benin	Male	Age-standardized	Male infertility	Rate	2019	10.06	23.18	3.63
DALYs (Disability-Adjusted Life Years)	Austria	Male	Age-standardized	Male infertility	Rate	2019	10.06	23.70	3.73
DALYs (Disability-Adjusted Life Years)	Comoros	Male	Age-standardized	Male infertility	Rate	2019	9.97	22.30	3.83
DALYs (Disability-Adjusted Life Years)	Trinidad and Tobago	Male	Age-standardized	Male infertility	Rate	2019	9.95	23.48	3.65
DALYs (Disability-Adjusted Life Years)	China	Male	Age-standardized	Male infertility	Rate	2019	9.90	24.64	3.40
DALYs (Disability-Adjusted Life Years)	Togo	Male	Age-standardized	Male infertility	Rate	2019	9.86	23.22	3.72
DALYs (Disability-Adjusted Life Years)	Jamaica	Male	Age-standardized	Male infertility	Rate	2019	9.81	23.26	3.73
DALYs (Disability-Adjusted Life Years)	Djibouti	Male	Age-standardized	Male infertility	Rate	2019	9.36	22.49	3.45
DALYs (Disability-Adjusted Life Years)	Burkina Faso	Male	Age-standardized	Male infertility	Rate	2019	9.28	21.52	3.31
DALYs (Disability-Adjusted Life Years)	Republic of Moldova	Male	Age-standardized	Male infertility	Rate	2019	9.22	22.08	3.45
DALYs (Disability-Adjusted Life Years)	Equatorial Guinea	Male	Age-standardized	Male infertility	Rate	2019	9.07	21.97	3.38
DALYs (Disability-Adjusted Life Years)	Belgium	Male	Age-standardized	Male infertility	Rate	2019	9.04	21.50	3.35
DALYs (Disability-Adjusted Life Years)	Angola	Male	Age-standardized	Male infertility	Rate	2019	8.96	21.89	3.38
DALYs (Disability-Adjusted Life Years)	Sweden	Male	Age-standardized	Male infertility	Rate	2019	8.96	20.39	3.31
DALYs (Disability-Adjusted Life Years)	Norway	Male	Age-standardized	Male infertility	Rate	2019	8.84	19.99	3.28
DALYs (Disability-Adjusted Life Years)	Haiti	Male	Age-standardized	Male infertility	Rate	2019	8.83	21.13	3.33
DALYs (Disability-Adjusted Life Years)	Latvia	Male	Age-standardized	Male infertility	Rate	2019	8.72	21.52	3.13
DALYs (Disability-Adjusted Life Years)	Tonga	Male	Age-standardized	Male infertility	Rate	2019	8.64	19.95	3.30
DALYs (Disability-Adjusted Life Years)	Palau	Male	Age-standardized	Male infertility	Rate	2019	8.64	19.97	3.35
DALYs (Disability-Adjusted Life Years)	Cuba	Male	Age-standardized	Male infertility	Rate	2019	8.63	21.17	3.33
DALYs (Disability-Adjusted Life Years)	Niue	Male	Age-standardized	Male infertility	Rate	2019	8.62	19.93	3.37
DALYs (Disability-Adjusted Life Years)	Cook Islands	Male	Age-standardized	Male infertility	Rate	2019	8.62	19.85	3.28
DALYs (Disability-Adjusted Life Years)	Estonia	Male	Age-standardized	Male infertility	Rate	2019	8.61	20.95	3.15
DALYs (Disability-Adjusted Life Years)	Fiji	Male	Age-standardized	Male infertility	Rate	2019	8.59	19.81	3.33
DALYs (Disability-Adjusted Life Years)	Lithuania	Male	Age-standardized	Male infertility	Rate	2019	8.58	20.77	2.97
DALYs (Disability-Adjusted Life Years)	Italy	Male	Age-standardized	Male infertility	Rate	2019	8.58	20.39	3.10
DALYs (Disability-Adjusted Life Years)	Belarus	Male	Age-standardized	Male infertility	Rate	2019	8.56	20.01	3.08
DALYs (Disability-Adjusted Life Years)	Saint Kitts and Nevis	Male	Age-standardized	Male infertility	Rate	2019	8.56	20.49	3.24
DALYs (Disability-Adjusted Life Years)	Northern Mariana Islands	Male	Age-standardized	Male infertility	Rate	2019	8.56	19.85	3.26
DALYs (Disability-Adjusted Life Years)	Saint Lucia	Male	Age-standardized	Male infertility	Rate	2019	8.55	20.95	3.20
DALYs (Disability-Adjusted Life Years)	Bermuda	Male	Age-standardized	Male infertility	Rate	2019	8.55	20.36	3.19
DALYs (Disability-Adjusted Life Years)	Puerto Rico	Male	Age-standardized	Male infertility	Rate	2019	8.54	20.20	3.21
DALYs (Disability-Adjusted Life Years)	Nauru	Male	Age-standardized	Male infertility	Rate	2019	8.54	20.09	3.25
DALYs (Disability-Adjusted Life Years)	Samoa	Male	Age-standardized	Male infertility	Rate	2019	8.53	20.24	3.21
DALYs (Disability-Adjusted Life Years)	Suriname	Male	Age-standardized	Male infertility	Rate	2019	8.53	20.34	3.19
DALYs (Disability-Adjusted Life Years)	Guam	Male	Age-standardized	Male infertility	Rate	2019	8.53	19.61	3.29
DALYs (Disability-Adjusted Life Years)	Antigua and Barbuda	Male	Age-standardized	Male infertility	Rate	2019	8.52	20.05	3.19
DALYs (Disability-Adjusted Life Years)	Barbados	Male	Age-standardized	Male infertility	Rate	2019	8.51	20.55	3.14
DALYs (Disability-Adjusted Life Years)	Dominica	Male	Age-standardized	Male infertility	Rate	2019	8.51	20.59	3.17
DALYs (Disability-Adjusted Life Years)	Tuvalu	Male	Age-standardized	Male infertility	Rate	2019	8.51	20.13	3.21
DALYs (Disability-Adjusted Life Years)	Tokelau	Male	Age-standardized	Male infertility	Rate	2019	8.49	20.16	3.26
DALYs (Disability-Adjusted Life Years)	Solomon Islands	Male	Age-standardized	Male infertility	Rate	2019	8.49	19.50	3.26
DALYs (Disability-Adjusted Life Years)	Grenada	Male	Age-standardized	Male infertility	Rate	2019	8.49	20.31	3.16
DALYs (Disability-Adjusted Life Years)	Maldives	Male	Age-standardized	Male infertility	Rate	2019	8.49	20.60	3.12
DALYs (Disability-Adjusted Life Years)	Bahamas	Male	Age-standardized	Male infertility	Rate	2019	8.49	20.21	3.22
DALYs (Disability-Adjusted Life Years)	Saint Vincent and the Grenadines	Male	Age-standardized	Male infertility	Rate	2019	8.48	20.11	3.10
DALYs (Disability-Adjusted Life Years)	United States Virgin Islands	Male	Age-standardized	Male infertility	Rate	2019	8.47	20.28	3.18
DALYs (Disability-Adjusted Life Years)	American Samoa	Male	Age-standardized	Male infertility	Rate	2019	8.46	20.13	3.19
DALYs (Disability-Adjusted Life Years)	Kiribati	Male	Age-standardized	Male infertility	Rate	2019	8.46	19.85	3.16
DALYs (Disability-Adjusted Life Years)	Micronesia (Federated States of)	Male	Age-standardized	Male infertility	Rate	2019	8.46	20.17	3.25
DALYs (Disability-Adjusted Life Years)	Papua New Guinea	Male	Age-standardized	Male infertility	Rate	2019	8.44	19.11	3.31
DALYs (Disability-Adjusted Life Years)	Marshall Islands	Male	Age-standardized	Male infertility	Rate	2019	8.43	19.65	3.20
DALYs (Disability-Adjusted Life Years)	Vanuatu	Male	Age-standardized	Male infertility	Rate	2019	8.42	19.21	3.20
DALYs (Disability-Adjusted Life Years)	United Kingdom	Male	Age-standardized	Male infertility	Rate	2019	8.37	18.96	3.15
DALYs (Disability-Adjusted Life Years)	India	Male	Age-standardized	Male infertility	Rate	2019	8.37	19.88	3.06
DALYs (Disability-Adjusted Life Years)	Eritrea	Male	Age-standardized	Male infertility	Rate	2019	8.36	20.16	3.12
DALYs (Disability-Adjusted Life Years)	Iran (Islamic Republic of)	Male	Age-standardized	Male infertility	Rate	2019	7.92	17.75	3.01
DALYs (Disability-Adjusted Life Years)	Mexico	Male	Age-standardized	Male infertility	Rate	2019	7.80	18.57	2.89
DALYs (Disability-Adjusted Life Years)	Mozambique	Male	Age-standardized	Male infertility	Rate	2019	7.77	18.72	2.89
DALYs (Disability-Adjusted Life Years)	South Africa	Male	Age-standardized	Male infertility	Rate	2019	7.77	17.83	2.83
DALYs (Disability-Adjusted Life Years)	Czechia	Male	Age-standardized	Male infertility	Rate	2019	7.74	19.41	2.62
DALYs (Disability-Adjusted Life Years)	Yemen	Male	Age-standardized	Male infertility	Rate	2019	7.71	17.69	2.98
DALYs (Disability-Adjusted Life Years)	France	Male	Age-standardized	Male infertility	Rate	2019	7.55	17.05	2.90
DALYs (Disability-Adjusted Life Years)	Israel	Male	Age-standardized	Male infertility	Rate	2019	7.52	16.88	2.84
DALYs (Disability-Adjusted Life Years)	Azerbaijan	Male	Age-standardized	Male infertility	Rate	2019	7.51	18.63	2.75
DALYs (Disability-Adjusted Life Years)	Kyrgyzstan	Male	Age-standardized	Male infertility	Rate	2019	7.36	17.93	2.68
DALYs (Disability-Adjusted Life Years)	Ethiopia	Male	Age-standardized	Male infertility	Rate	2019	7.33	17.33	2.77
DALYs (Disability-Adjusted Life Years)	Lebanon	Male	Age-standardized	Male infertility	Rate	2019	7.30	16.99	2.78
DALYs (Disability-Adjusted Life Years)	Morocco	Male	Age-standardized	Male infertility	Rate	2019	7.21	16.61	2.81
DALYs (Disability-Adjusted Life Years)	Dominican Republic	Male	Age-standardized	Male infertility	Rate	2019	7.10	17.09	2.60
DALYs (Disability-Adjusted Life Years)	United States of America	Male	Age-standardized	Male infertility	Rate	2019	7.10	16.05	2.64
DALYs (Disability-Adjusted Life Years)	Sao Tome and Principe	Male	Age-standardized	Male infertility	Rate	2019	7.03	15.89	2.48
DALYs (Disability-Adjusted Life Years)	Taiwan (Province of China)	Male	Age-standardized	Male infertility	Rate	2019	6.92	17.50	2.35
DALYs (Disability-Adjusted Life Years)	Democratic People's Republic of Korea	Male	Age-standardized	Male infertility	Rate	2019	6.81	16.70	2.34
DALYs (Disability-Adjusted Life Years)	Congo	Male	Age-standardized	Male infertility	Rate	2019	6.81	16.27	2.44
DALYs (Disability-Adjusted Life Years)	Paraguay	Male	Age-standardized	Male infertility	Rate	2019	6.72	15.60	2.54
DALYs (Disability-Adjusted Life Years)	Democratic Republic of the Congo	Male	Age-standardized	Male infertility	Rate	2019	6.45	14.94	2.42
DALYs (Disability-Adjusted Life Years)	Brazil	Male	Age-standardized	Male infertility	Rate	2019	6.42	14.42	2.43
DALYs (Disability-Adjusted Life Years)	Qatar	Male	Age-standardized	Male infertility	Rate	2019	6.40	15.24	2.47
DALYs (Disability-Adjusted Life Years)	Oman	Male	Age-standardized	Male infertility	Rate	2019	6.40	14.83	2.43
DALYs (Disability-Adjusted Life Years)	United Arab Emirates	Male	Age-standardized	Male infertility	Rate	2019	6.40	14.98	2.45
DALYs (Disability-Adjusted Life Years)	Turkey	Male	Age-standardized	Male infertility	Rate	2019	6.36	14.91	2.40
DALYs (Disability-Adjusted Life Years)	Bahrain	Male	Age-standardized	Male infertility	Rate	2019	6.34	14.71	2.47
DALYs (Disability-Adjusted Life Years)	Japan	Male	Age-standardized	Male infertility	Rate	2019	6.34	14.64	2.36
DALYs (Disability-Adjusted Life Years)	Kuwait	Male	Age-standardized	Male infertility	Rate	2019	6.33	14.99	2.43
DALYs (Disability-Adjusted Life Years)	Saudi Arabia	Male	Age-standardized	Male infertility	Rate	2019	6.33	14.86	2.44
DALYs (Disability-Adjusted Life Years)	Turkmenistan	Male	Age-standardized	Male infertility	Rate	2019	6.30	15.82	2.29
DALYs (Disability-Adjusted Life Years)	Palestine	Male	Age-standardized	Male infertility	Rate	2019	6.27	14.50	2.41
DALYs (Disability-Adjusted Life Years)	Georgia	Male	Age-standardized	Male infertility	Rate	2019	6.26	15.27	2.25
DALYs (Disability-Adjusted Life Years)	Iraq	Male	Age-standardized	Male infertility	Rate	2019	6.25	14.52	2.42
DALYs (Disability-Adjusted Life Years)	Panama	Male	Age-standardized	Male infertility	Rate	2019	6.22	15.08	2.26
DALYs (Disability-Adjusted Life Years)	Mongolia	Male	Age-standardized	Male infertility	Rate	2019	6.18	15.21	2.21
DALYs (Disability-Adjusted Life Years)	Afghanistan	Male	Age-standardized	Male infertility	Rate	2019	6.16	14.32	2.36
DALYs (Disability-Adjusted Life Years)	Kazakhstan	Male	Age-standardized	Male infertility	Rate	2019	6.06	14.86	2.23
DALYs (Disability-Adjusted Life Years)	Costa Rica	Male	Age-standardized	Male infertility	Rate	2019	6.03	14.29	2.25
DALYs (Disability-Adjusted Life Years)	Armenia	Male	Age-standardized	Male infertility	Rate	2019	6.02	15.24	2.06
DALYs (Disability-Adjusted Life Years)	Chile	Male	Age-standardized	Male infertility	Rate	2019	6.02	14.03	2.26
DALYs (Disability-Adjusted Life Years)	Tunisia	Male	Age-standardized	Male infertility	Rate	2019	5.99	13.58	2.26
DALYs (Disability-Adjusted Life Years)	Uruguay	Male	Age-standardized	Male infertility	Rate	2019	5.97	13.61	2.26
DALYs (Disability-Adjusted Life Years)	Argentina	Male	Age-standardized	Male infertility	Rate	2019	5.96	13.98	2.26
DALYs (Disability-Adjusted Life Years)	Tajikistan	Male	Age-standardized	Male infertility	Rate	2019	5.88	14.14	2.20
DALYs (Disability-Adjusted Life Years)	Kenya	Male	Age-standardized	Male infertility	Rate	2019	5.88	14.09	2.09
DALYs (Disability-Adjusted Life Years)	Croatia	Male	Age-standardized	Male infertility	Rate	2019	5.82	14.19	2.02
DALYs (Disability-Adjusted Life Years)	Lesotho	Male	Age-standardized	Male infertility	Rate	2019	5.78	13.84	2.14
DALYs (Disability-Adjusted Life Years)	North Macedonia	Male	Age-standardized	Male infertility	Rate	2019	5.75	14.54	1.95
DALYs (Disability-Adjusted Life Years)	Slovakia	Male	Age-standardized	Male infertility	Rate	2019	5.72	13.96	1.95
DALYs (Disability-Adjusted Life Years)	Hungary	Male	Age-standardized	Male infertility	Rate	2019	5.71	14.27	1.96
DALYs (Disability-Adjusted Life Years)	Bosnia and Herzegovina	Male	Age-standardized	Male infertility	Rate	2019	5.71	14.00	1.94
DALYs (Disability-Adjusted Life Years)	Serbia	Male	Age-standardized	Male infertility	Rate	2019	5.70	14.29	1.91
DALYs (Disability-Adjusted Life Years)	Montenegro	Male	Age-standardized	Male infertility	Rate	2019	5.68	14.37	1.95
DALYs (Disability-Adjusted Life Years)	Madagascar	Male	Age-standardized	Male infertility	Rate	2019	5.68	12.95	2.22
DALYs (Disability-Adjusted Life Years)	Romania	Male	Age-standardized	Male infertility	Rate	2019	5.67	14.52	1.95
DALYs (Disability-Adjusted Life Years)	Bulgaria	Male	Age-standardized	Male infertility	Rate	2019	5.66	13.93	1.99
DALYs (Disability-Adjusted Life Years)	Libya	Male	Age-standardized	Male infertility	Rate	2019	5.60	13.15	2.13
DALYs (Disability-Adjusted Life Years)	Algeria	Male	Age-standardized	Male infertility	Rate	2019	5.52	13.05	2.12
DALYs (Disability-Adjusted Life Years)	Jordan	Male	Age-standardized	Male infertility	Rate	2019	5.52	12.42	2.13
DALYs (Disability-Adjusted Life Years)	Belize	Male	Age-standardized	Male infertility	Rate	2019	5.43	12.78	2.05
DALYs (Disability-Adjusted Life Years)	Honduras	Male	Age-standardized	Male infertility	Rate	2019	5.41	12.99	1.94
DALYs (Disability-Adjusted Life Years)	Syrian Arab Republic	Male	Age-standardized	Male infertility	Rate	2019	5.36	12.79	2.03
DALYs (Disability-Adjusted Life Years)	Monaco	Male	Age-standardized	Male infertility	Rate	2019	5.33	12.18	1.99
DALYs (Disability-Adjusted Life Years)	Ireland	Male	Age-standardized	Male infertility	Rate	2019	5.32	12.33	1.98
DALYs (Disability-Adjusted Life Years)	Iceland	Male	Age-standardized	Male infertility	Rate	2019	5.32	12.27	1.94
DALYs (Disability-Adjusted Life Years)	San Marino	Male	Age-standardized	Male infertility	Rate	2019	5.32	12.33	1.99
DALYs (Disability-Adjusted Life Years)	Greece	Male	Age-standardized	Male infertility	Rate	2019	5.31	12.04	1.98
DALYs (Disability-Adjusted Life Years)	Netherlands	Male	Age-standardized	Male infertility	Rate	2019	5.30	12.32	1.99
DALYs (Disability-Adjusted Life Years)	Somalia	Male	Age-standardized	Male infertility	Rate	2019	5.30	12.66	1.99
DALYs (Disability-Adjusted Life Years)	Cyprus	Male	Age-standardized	Male infertility	Rate	2019	5.29	12.29	1.98
DALYs (Disability-Adjusted Life Years)	Switzerland	Male	Age-standardized	Male infertility	Rate	2019	5.27	12.13	1.98
DALYs (Disability-Adjusted Life Years)	South Sudan	Male	Age-standardized	Male infertility	Rate	2019	5.27	12.48	1.99
DALYs (Disability-Adjusted Life Years)	Malta	Male	Age-standardized	Male infertility	Rate	2019	5.26	12.24	1.97
DALYs (Disability-Adjusted Life Years)	Andorra	Male	Age-standardized	Male infertility	Rate	2019	5.26	11.97	1.98
DALYs (Disability-Adjusted Life Years)	Luxembourg	Male	Age-standardized	Male infertility	Rate	2019	5.26	12.06	1.97
DALYs (Disability-Adjusted Life Years)	Cambodia	Male	Age-standardized	Male infertility	Rate	2019	5.19	12.47	1.93
DALYs (Disability-Adjusted Life Years)	Venezuela (Bolivarian Republic of)	Male	Age-standardized	Male infertility	Rate	2019	5.16	12.53	1.92
DALYs (Disability-Adjusted Life Years)	Albania	Male	Age-standardized	Male infertility	Rate	2019	5.11	12.71	1.84
DALYs (Disability-Adjusted Life Years)	New Zealand	Male	Age-standardized	Male infertility	Rate	2019	4.97	11.55	1.91
DALYs (Disability-Adjusted Life Years)	Guatemala	Male	Age-standardized	Male infertility	Rate	2019	4.91	12.09	1.76
DALYs (Disability-Adjusted Life Years)	Portugal	Male	Age-standardized	Male infertility	Rate	2019	4.90	11.09	1.80
DALYs (Disability-Adjusted Life Years)	Uzbekistan	Male	Age-standardized	Male infertility	Rate	2019	4.84	11.90	1.77
DALYs (Disability-Adjusted Life Years)	Malaysia	Male	Age-standardized	Male infertility	Rate	2019	4.73	11.66	1.66
DALYs (Disability-Adjusted Life Years)	Thailand	Male	Age-standardized	Male infertility	Rate	2019	4.69	10.81	1.77
DALYs (Disability-Adjusted Life Years)	Seychelles	Male	Age-standardized	Male infertility	Rate	2019	4.67	11.27	1.73
DALYs (Disability-Adjusted Life Years)	Mauritius	Male	Age-standardized	Male infertility	Rate	2019	4.66	11.63	1.70
DALYs (Disability-Adjusted Life Years)	Lao People's Democratic Republic	Male	Age-standardized	Male infertility	Rate	2019	4.62	10.99	1.76
DALYs (Disability-Adjusted Life Years)	Myanmar	Male	Age-standardized	Male infertility	Rate	2019	4.61	11.00	1.73
DALYs (Disability-Adjusted Life Years)	Nepal	Male	Age-standardized	Male infertility	Rate	2019	4.54	10.48	1.67
DALYs (Disability-Adjusted Life Years)	Uganda	Male	Age-standardized	Male infertility	Rate	2019	4.47	10.56	1.67
DALYs (Disability-Adjusted Life Years)	Malawi	Male	Age-standardized	Male infertility	Rate	2019	4.45	10.51	1.58
DALYs (Disability-Adjusted Life Years)	Bangladesh	Male	Age-standardized	Male infertility	Rate	2019	4.41	10.31	1.56
DALYs (Disability-Adjusted Life Years)	Colombia	Male	Age-standardized	Male infertility	Rate	2019	4.38	10.39	1.61
DALYs (Disability-Adjusted Life Years)	Rwanda	Male	Age-standardized	Male infertility	Rate	2019	4.23	9.10	1.67
DALYs (Disability-Adjusted Life Years)	Botswana	Male	Age-standardized	Male infertility	Rate	2019	4.22	10.04	1.53
DALYs (Disability-Adjusted Life Years)	Canada	Male	Age-standardized	Male infertility	Rate	2019	4.13	9.45	1.55
DALYs (Disability-Adjusted Life Years)	Greenland	Male	Age-standardized	Male infertility	Rate	2019	4.09	9.43	1.51
DALYs (Disability-Adjusted Life Years)	Sri Lanka	Male	Age-standardized	Male infertility	Rate	2019	4.07	9.55	1.55
DALYs (Disability-Adjusted Life Years)	Brunei Darussalam	Male	Age-standardized	Male infertility	Rate	2019	3.94	9.11	1.45
DALYs (Disability-Adjusted Life Years)	Timor-Leste	Male	Age-standardized	Male infertility	Rate	2019	3.93	9.08	1.52
DALYs (Disability-Adjusted Life Years)	Singapore	Male	Age-standardized	Male infertility	Rate	2019	3.93	8.96	1.44
DALYs (Disability-Adjusted Life Years)	Republic of Korea	Male	Age-standardized	Male infertility	Rate	2019	3.91	8.99	1.43
DALYs (Disability-Adjusted Life Years)	Slovenia	Male	Age-standardized	Male infertility	Rate	2019	3.80	9.69	1.18
DALYs (Disability-Adjusted Life Years)	Nicaragua	Male	Age-standardized	Male infertility	Rate	2019	3.72	8.89	1.38
DALYs (Disability-Adjusted Life Years)	Zambia	Male	Age-standardized	Male infertility	Rate	2019	3.69	9.04	1.24
DALYs (Disability-Adjusted Life Years)	Ecuador	Male	Age-standardized	Male infertility	Rate	2019	3.64	8.63	1.34
DALYs (Disability-Adjusted Life Years)	Zimbabwe	Male	Age-standardized	Male infertility	Rate	2019	3.58	8.51	1.28
DALYs (Disability-Adjusted Life Years)	Bhutan	Male	Age-standardized	Male infertility	Rate	2019	3.57	8.35	1.28
DALYs (Disability-Adjusted Life Years)	Finland	Male	Age-standardized	Male infertility	Rate	2019	3.53	7.85	1.32
DALYs (Disability-Adjusted Life Years)	Spain	Male	Age-standardized	Male infertility	Rate	2019	3.51	8.08	1.32
DALYs (Disability-Adjusted Life Years)	El Salvador	Male	Age-standardized	Male infertility	Rate	2019	3.43	8.14	1.25
DALYs (Disability-Adjusted Life Years)	Namibia	Male	Age-standardized	Male infertility	Rate	2019	3.42	7.92	1.25
DALYs (Disability-Adjusted Life Years)	Bolivia (Plurinational State of)	Male	Age-standardized	Male infertility	Rate	2019	3.40	8.00	1.23
DALYs (Disability-Adjusted Life Years)	Germany	Male	Age-standardized	Male infertility	Rate	2019	3.36	7.72	1.26
DALYs (Disability-Adjusted Life Years)	United Republic of Tanzania	Male	Age-standardized	Male infertility	Rate	2019	3.31	8.39	1.18
DALYs (Disability-Adjusted Life Years)	Egypt	Male	Age-standardized	Male infertility	Rate	2019	3.29	6.92	1.31
DALYs (Disability-Adjusted Life Years)	Australia	Male	Age-standardized	Male infertility	Rate	2019	3.13	7.32	1.17
DALYs (Disability-Adjusted Life Years)	Eswatini	Male	Age-standardized	Male infertility	Rate	2019	3.13	7.19	1.17
DALYs (Disability-Adjusted Life Years)	Denmark	Male	Age-standardized	Male infertility	Rate	2019	2.90	6.63	1.07
DALYs (Disability-Adjusted Life Years)	Burundi	Male	Age-standardized	Male infertility	Rate	2019	2.70	6.18	1.01
DALYs (Disability-Adjusted Life Years)	Peru	Male	Age-standardized	Male infertility	Rate	2019	2.57	5.53	1.01
DALYs (Disability-Adjusted Life Years)	Viet Nam	Male	Age-standardized	Male infertility	Rate	2019	2.54	6.13	0.94
DALYs (Disability-Adjusted Life Years)	Pakistan	Male	Age-standardized	Male infertility	Rate	2019	2.06	5.01	0.70
